# Supplementary material for: Aromatic‐Carbonyl Interactions as an Emerging Type of Non‐Covalent Interactions
Source: Adv Sci (Weinh). 2024 Apr 1;11(22):2310337. doi: 10.1002/advs.202310337 (PMC11165483; doi:10.1002/advs.202310337)
Supplement: Supplementary file 2 — Supporting Information [file ADVS-11-2310337-s002.zip]

Archive with 2 entries (1 files):
- advs202310337-sup-0002-cif/
- advs202310337-sup-0002-cif/Crystal Structures_Lei You.cif
