# Supplementary material for: Aromatic‐Carbonyl Interactions as an Emerging Type of Non‐Covalent Interactions
Source: Adv Sci (Weinh). 2024 Apr 1;11(22):2310337. doi: 10.1002/advs.202310337 (PMC11165483; doi:10.1002/advs.202310337)
Supplement: Supplementary file 2 — Supporting Information [file ADVS-11-2310337-s002.zip › advs202310337-sup-0002-cif/Crystal Structures_Lei You.cif]

 
data_1a
 
_audit_creation_method            'SHELXL-2018/3'
_shelx_SHELXL_version_number      '2018/3'
_chemical_name_systematic         ?
_chemical_name_common             ?
_chemical_melting_point           ?
_chemical_formula_moiety          ?
_chemical_formula_sum
 'C14 H13 N O3 S' 
_chemical_formula_weight          275.31

loop_
 _atom_type_symbol
 _atom_type_description
 _atom_type_scat_dispersion_real
 _atom_type_scat_dispersion_imag
 _atom_type_scat_source
 'C'  'C'   0.0181   0.0091
 'International Tables Vol C Tables 4.2.6.8 and 6.1.1.4'
 'H'  'H'   0.0000   0.0000
 'International Tables Vol C Tables 4.2.6.8 and 6.1.1.4'
 'N'  'N'   0.0311   0.0180
 'International Tables Vol C Tables 4.2.6.8 and 6.1.1.4'
 'O'  'O'   0.0492   0.0322
 'International Tables Vol C Tables 4.2.6.8 and 6.1.1.4'
 'S'  'S'   0.3331   0.5567
 'International Tables Vol C Tables 4.2.6.8 and 6.1.1.4'
 
_space_group_crystal_system       monoclinic
_space_group_IT_number            14
_space_group_name_H-M_alt         'P 21/n'
_space_group_name_Hall            '-P 2yn'
 
_shelx_space_group_comment
;
The symmetry employed for this shelxl refinement is uniquely defined
by the following loop, which should always be used as a source of
symmetry information in preference to the above space-group names.
They are only intended as comments.
;
 
loop_
 _space_group_symop_operation_xyz
 'x, y, z'
 '-x+1/2, y+1/2, -z+1/2'
 '-x, -y, -z'
 'x-1/2, -y-1/2, z-1/2'
 
_cell_length_a                    9.5117(5)
_cell_length_b                    11.2079(5)
_cell_length_c                    12.8350(6)
_cell_angle_alpha                 90
_cell_angle_beta                  106.032(5)
_cell_angle_gamma                 90
_cell_volume                      1315.07(11)
_cell_formula_units_Z             4
_cell_measurement_temperature     293(2)
_cell_measurement_reflns_used     9231
_cell_measurement_theta_min       5.2370
_cell_measurement_theta_max       76.9760
 
_exptl_crystal_description        block
_exptl_crystal_colour             ?
_exptl_crystal_density_meas       ?
_exptl_crystal_density_method     ?
_exptl_crystal_density_diffrn     1.391          
_exptl_crystal_F_000              576
_exptl_transmission_factor_min    ?
_exptl_transmission_factor_max    ?
_exptl_crystal_size_max           ?
_exptl_crystal_size_mid           ?
_exptl_crystal_size_min           ?
_exptl_absorpt_coefficient_mu     2.227
_shelx_estimated_absorpt_T_min    ?
_shelx_estimated_absorpt_T_max    ?
_exptl_absorpt_correction_type    ?
_exptl_absorpt_correction_T_min   ?
_exptl_absorpt_correction_T_max   ?
_exptl_absorpt_process_details    ?
_exptl_absorpt_special_details    ?
_diffrn_ambient_temperature       293(2)
_diffrn_radiation_wavelength      1.54184
_diffrn_radiation_type            CuK\a
_diffrn_source                    ?
_diffrn_measurement_device_type   'XtaLAB Synergy, Single source at home/near, HyPix'
_diffrn_measurement_method        ?
_diffrn_detector_area_resol_mean  ?
_diffrn_reflns_number             14396
_diffrn_reflns_av_unetI/netI      0.0241
_diffrn_reflns_av_R_equivalents   0.0338
_diffrn_reflns_limit_h_min        -11
_diffrn_reflns_limit_h_max        11
_diffrn_reflns_limit_k_min        -14
_diffrn_reflns_limit_k_max        13
_diffrn_reflns_limit_l_min        -13
_diffrn_reflns_limit_l_max        16
_diffrn_reflns_theta_min          5.166
_diffrn_reflns_theta_max          76.882
_diffrn_reflns_theta_full         67.684
_diffrn_measured_fraction_theta_max   0.977
_diffrn_measured_fraction_theta_full  0.997
_diffrn_reflns_Laue_measured_fraction_max    0.977
_diffrn_reflns_Laue_measured_fraction_full   0.997
_diffrn_reflns_point_group_measured_fraction_max   0.977
_diffrn_reflns_point_group_measured_fraction_full  0.997
_reflns_number_total              2717
_reflns_number_gt                 2326
_reflns_threshold_expression      'I > 2\s(I)'
_reflns_Friedel_coverage          0.000
_reflns_Friedel_fraction_max      .
_reflns_Friedel_fraction_full     .
 
_reflns_special_details
;
 Reflections were merged by SHELXL according to the crystal
 class for the calculation of statistics and refinement.
 
 _reflns_Friedel_fraction is defined as the number of unique
 Friedel pairs measured divided by the number that would be
 possible theoretically, ignoring centric projections and
 systematic absences.
;
 
_computing_data_collection        ?
_computing_cell_refinement        ?
_computing_data_reduction         ?
_computing_structure_solution     'SHELXT 2014/5 (Sheldrick, 2014)'
_computing_structure_refinement 'SHELXL-2018/3 (Sheldrick, 2018)'
_computing_molecular_graphics     ?
_computing_publication_material   ?
_refine_special_details           ?
_refine_ls_structure_factor_coef  Fsqd
_refine_ls_matrix_type            full
_refine_ls_weighting_scheme       calc
_refine_ls_weighting_details
'w=1/[\s^2^(Fo^2^)+(0.0382P)^2^+0.3587P] where P=(Fo^2^+2Fc^2^)/3'
_atom_sites_solution_primary      ?
_atom_sites_solution_secondary    ?
_atom_sites_solution_hydrogens    geom
_refine_ls_hydrogen_treatment     constr
_refine_ls_extinction_method      none
_refine_ls_extinction_coef        .
_refine_ls_number_reflns          2717
_refine_ls_number_parameters      173
_refine_ls_number_restraints      0
_refine_ls_R_factor_all           0.0445
_refine_ls_R_factor_gt            0.0362
_refine_ls_wR_factor_ref          0.0951
_refine_ls_wR_factor_gt           0.0909
_refine_ls_goodness_of_fit_ref    1.076
_refine_ls_restrained_S_all       1.076
_refine_ls_shift/su_max           0.000
_refine_ls_shift/su_mean          0.000
 
loop_
 _atom_site_label
 _atom_site_type_symbol
 _atom_site_fract_x
 _atom_site_fract_y
 _atom_site_fract_z
 _atom_site_U_iso_or_equiv
 _atom_site_adp_type
 _atom_site_occupancy
 _atom_site_site_symmetry_order  
 _atom_site_calc_flag
 _atom_site_refinement_flags_posn
 _atom_site_refinement_flags_adp
 _atom_site_refinement_flags_occupancy
 _atom_site_disorder_assembly
 _atom_site_disorder_group
S7 S 0.57908(4) 0.56879(4) 0.81265(3) 0.05135(14) Uani 1 1 d . . . . .
O10 O 0.53630(15) 0.44641(11) 0.79967(11) 0.0650(3) Uani 1 1 d . . . . .
O11 O 0.72347(14) 0.59855(15) 0.87539(11) 0.0730(4) Uani 1 1 d . . . . .
N8 N 0.46700(16) 0.63792(13) 0.86889(11) 0.0525(3) Uani 1 1 d . . . . .
O13 O 0.22613(17) 0.49318(15) 0.50800(14) 0.0863(5) Uani 1 1 d . . . . .
C14 C 0.31383(18) 0.60967(14) 0.83013(12) 0.0465(3) Uani 1 1 d . . . . .
C6 C 0.43918(17) 0.60356(14) 0.59113(13) 0.0464(3) Uani 1 1 d . . . . .
C1 C 0.55468(16) 0.63317(14) 0.68231(12) 0.0443(3) Uani 1 1 d . . . . .
C15 C 0.2180(2) 0.68169(17) 0.75532(15) 0.0585(4) Uani 1 1 d . . . . .
H15 H 0.251695 0.750824 0.730096 0.070 Uiso 1 1 calc R U . . .
C19 C 0.2629(2) 0.50917(16) 0.87073(15) 0.0574(4) Uani 1 1 d . . . . .
H19 H 0.326507 0.462128 0.922616 0.069 Uiso 1 1 calc R U . . .
C12 C 0.3254(2) 0.51001(17) 0.58723(16) 0.0586(4) Uani 1 1 d . . . . .
H12 H 0.332092 0.463498 0.648420 0.070 Uiso 1 1 calc R U . . .
C2 C 0.65568(18) 0.72012(15) 0.67490(15) 0.0527(4) Uani 1 1 d . . . . .
H2 H 0.731972 0.738865 0.735566 0.063 Uiso 1 1 calc R U . . .
C5 C 0.4308(2) 0.66459(18) 0.49566(14) 0.0591(4) Uani 1 1 d . . . . .
H5 H 0.355442 0.646521 0.434179 0.071 Uiso 1 1 calc R U . . .
C3 C 0.6438(2) 0.77893(17) 0.57834(17) 0.0626(5) Uani 1 1 d . . . . .
H3 H 0.711852 0.836860 0.573810 0.075 Uiso 1 1 calc R U . . .
C4 C 0.5309(2) 0.75132(19) 0.48917(16) 0.0680(5) Uani 1 1 d . . . . .
H4 H 0.521841 0.791200 0.424100 0.082 Uiso 1 1 calc R U . . .
C18 C 0.1166(2) 0.47940(19) 0.8334(2) 0.0725(6) Uani 1 1 d . . . . .
H18 H 0.081745 0.411856 0.860270 0.087 Uiso 1 1 calc R U . . .
C16 C 0.0720(2) 0.6501(2) 0.71836(17) 0.0707(6) Uani 1 1 d . . . . .
H16 H 0.007526 0.697552 0.667378 0.085 Uiso 1 1 calc R U . . .
C9 C 0.5065(3) 0.7603(2) 0.90873(18) 0.0748(6) Uani 1 1 d . . . . .
H9A H 0.603735 0.760553 0.956820 0.112 Uiso 1 1 calc R U . . .
H9B H 0.438888 0.787828 0.946857 0.112 Uiso 1 1 calc R U . . .
H9C H 0.502442 0.812123 0.848423 0.112 Uiso 1 1 calc R U . . .
C17 C 0.0221(2) 0.5488(2) 0.7569(2) 0.0754(6) Uani 1 1 d . . . . .
H17 H -0.075784 0.527115 0.731202 0.090 Uiso 1 1 calc R U . . .
 
loop_
 _atom_site_aniso_label
 _atom_site_aniso_U_11
 _atom_site_aniso_U_22
 _atom_site_aniso_U_33
 _atom_site_aniso_U_23
 _atom_site_aniso_U_13
 _atom_site_aniso_U_12
S7 0.0468(2) 0.0542(2) 0.0487(2) 0.00961(17) 0.00585(16) 0.00265(17)
O10 0.0695(8) 0.0475(7) 0.0766(9) 0.0148(6) 0.0181(7) 0.0088(6)
O11 0.0505(7) 0.0977(11) 0.0602(8) 0.0132(7) -0.0023(6) -0.0009(7)
N8 0.0577(8) 0.0530(8) 0.0463(7) -0.0007(6) 0.0137(6) -0.0084(6)
O13 0.0610(8) 0.0939(11) 0.0876(10) -0.0167(9) -0.0069(8) -0.0118(8)
C14 0.0540(9) 0.0478(8) 0.0401(7) 0.0000(6) 0.0170(6) -0.0019(7)
C6 0.0425(8) 0.0478(8) 0.0479(8) -0.0031(7) 0.0108(6) 0.0089(6)
C1 0.0409(7) 0.0440(8) 0.0479(8) 0.0012(6) 0.0119(6) 0.0055(6)
C15 0.0659(11) 0.0594(10) 0.0544(9) 0.0090(8) 0.0235(8) 0.0094(8)
C19 0.0673(11) 0.0527(9) 0.0561(10) 0.0048(8) 0.0237(8) -0.0048(8)
C12 0.0509(9) 0.0591(10) 0.0635(10) -0.0105(8) 0.0118(8) -0.0003(8)
C2 0.0478(8) 0.0520(9) 0.0594(10) -0.0026(7) 0.0167(7) -0.0022(7)
C5 0.0588(10) 0.0695(11) 0.0463(9) 0.0020(8) 0.0101(7) 0.0156(9)
C3 0.0672(11) 0.0552(10) 0.0737(12) 0.0073(9) 0.0331(10) 0.0000(8)
C4 0.0824(13) 0.0705(12) 0.0585(11) 0.0176(9) 0.0317(10) 0.0154(10)
C18 0.0726(13) 0.0601(11) 0.0956(16) -0.0095(11) 0.0415(12) -0.0152(10)
C16 0.0599(11) 0.0926(15) 0.0586(11) -0.0044(10) 0.0146(9) 0.0218(11)
C9 0.0852(15) 0.0692(12) 0.0691(12) -0.0205(10) 0.0202(11) -0.0204(11)
C17 0.0530(11) 0.0851(15) 0.0913(15) -0.0340(13) 0.0254(11) -0.0060(10)
 
_geom_special_details
;
 All esds (except the esd in the dihedral angle between two l.s. planes)
 are estimated using the full covariance matrix.  The cell esds are taken
 into account individually in the estimation of esds in distances, angles
 and torsion angles; correlations between esds in cell parameters are only
 used when they are defined by crystal symmetry.  An approximate (isotropic)
 treatment of cell esds is used for estimating esds involving l.s. planes.
;
 
loop_
 _geom_bond_atom_site_label_1
 _geom_bond_atom_site_label_2
 _geom_bond_distance
 _geom_bond_site_symmetry_2
 _geom_bond_publ_flag
S7 O11 1.4266(14) . ?
S7 O10 1.4273(14) . ?
S7 N8 1.6379(16) . ?
S7 C1 1.7773(16) . ?
N8 C14 1.439(2) . ?
N8 C9 1.476(2) . ?
O13 C12 1.196(2) . ?
C14 C19 1.384(2) . ?
C14 C15 1.386(2) . ?
C6 C5 1.386(2) . ?
C6 C1 1.406(2) . ?
C6 C12 1.498(3) . ?
C1 C2 1.390(2) . ?
C15 C16 1.384(3) . ?
C15 H15 0.9300 . ?
C19 C18 1.382(3) . ?
C19 H19 0.9300 . ?
C12 H12 0.9300 . ?
C2 C3 1.381(3) . ?
C2 H2 0.9300 . ?
C5 C4 1.379(3) . ?
C5 H5 0.9300 . ?
C3 C4 1.371(3) . ?
C3 H3 0.9300 . ?
C4 H4 0.9300 . ?
C18 C17 1.374(3) . ?
C18 H18 0.9300 . ?
C16 C17 1.375(3) . ?
C16 H16 0.9300 . ?
C9 H9A 0.9600 . ?
C9 H9B 0.9600 . ?
C9 H9C 0.9600 . ?
C17 H17 0.9300 . ?
 
loop_
 _geom_angle_atom_site_label_1
 _geom_angle_atom_site_label_2
 _geom_angle_atom_site_label_3
 _geom_angle
 _geom_angle_site_symmetry_1
 _geom_angle_site_symmetry_3
 _geom_angle_publ_flag
O11 S7 O10 119.31(9) . . ?
O11 S7 N8 106.44(9) . . ?
O10 S7 N8 107.86(8) . . ?
O11 S7 C1 106.94(8) . . ?
O10 S7 C1 108.74(8) . . ?
N8 S7 C1 106.92(7) . . ?
C14 N8 C9 117.44(16) . . ?
C14 N8 S7 117.62(11) . . ?
C9 N8 S7 117.27(13) . . ?
C19 C14 C15 120.24(17) . . ?
C19 C14 N8 118.38(15) . . ?
C15 C14 N8 121.37(15) . . ?
C5 C6 C1 117.41(16) . . ?
C5 C6 C12 116.82(16) . . ?
C1 C6 C12 125.76(15) . . ?
C2 C1 C6 120.30(15) . . ?
C2 C1 S7 115.85(12) . . ?
C6 C1 S7 123.82(12) . . ?
C16 C15 C14 119.62(18) . . ?
C16 C15 H15 120.2 . . ?
C14 C15 H15 120.2 . . ?
C18 C19 C14 119.33(18) . . ?
C18 C19 H19 120.3 . . ?
C14 C19 H19 120.3 . . ?
O13 C12 C6 122.2(2) . . ?
O13 C12 H12 118.9 . . ?
C6 C12 H12 118.9 . . ?
C3 C2 C1 120.62(17) . . ?
C3 C2 H2 119.7 . . ?
C1 C2 H2 119.7 . . ?
C4 C5 C6 121.93(17) . . ?
C4 C5 H5 119.0 . . ?
C6 C5 H5 119.0 . . ?
C4 C3 C2 119.53(18) . . ?
C4 C3 H3 120.2 . . ?
C2 C3 H3 120.2 . . ?
C3 C4 C5 120.21(17) . . ?
C3 C4 H4 119.9 . . ?
C5 C4 H4 119.9 . . ?
C17 C18 C19 120.6(2) . . ?
C17 C18 H18 119.7 . . ?
C19 C18 H18 119.7 . . ?
C17 C16 C15 120.1(2) . . ?
C17 C16 H16 120.0 . . ?
C15 C16 H16 120.0 . . ?
N8 C9 H9A 109.5 . . ?
N8 C9 H9B 109.5 . . ?
H9A C9 H9B 109.5 . . ?
N8 C9 H9C 109.5 . . ?
H9A C9 H9C 109.5 . . ?
H9B C9 H9C 109.5 . . ?
C18 C17 C16 120.1(2) . . ?
C18 C17 H17 119.9 . . ?
C16 C17 H17 119.9 . . ?
 
loop_
 _geom_torsion_atom_site_label_1
 _geom_torsion_atom_site_label_2
 _geom_torsion_atom_site_label_3
 _geom_torsion_atom_site_label_4
 _geom_torsion
 _geom_torsion_site_symmetry_1
 _geom_torsion_site_symmetry_2
 _geom_torsion_site_symmetry_3
 _geom_torsion_site_symmetry_4
 _geom_torsion_publ_flag
O11 S7 N8 C14 -171.53(12) . . . . ?
O10 S7 N8 C14 -42.38(14) . . . . ?
C1 S7 N8 C14 74.42(13) . . . . ?
O11 S7 N8 C9 39.73(16) . . . . ?
O10 S7 N8 C9 168.88(14) . . . . ?
C1 S7 N8 C9 -74.31(15) . . . . ?
C9 N8 C14 C19 -128.79(18) . . . . ?
S7 N8 C14 C19 82.53(17) . . . . ?
C9 N8 C14 C15 50.2(2) . . . . ?
S7 N8 C14 C15 -98.53(17) . . . . ?
C5 C6 C1 C2 -0.3(2) . . . . ?
C12 C6 C1 C2 178.47(15) . . . . ?
C5 C6 C1 S7 177.47(12) . . . . ?
C12 C6 C1 S7 -3.7(2) . . . . ?
O11 S7 C1 C2 -15.84(15) . . . . ?
O10 S7 C1 C2 -145.92(12) . . . . ?
N8 S7 C1 C2 97.86(13) . . . . ?
O11 S7 C1 C6 166.27(14) . . . . ?
O10 S7 C1 C6 36.19(15) . . . . ?
N8 S7 C1 C6 -80.03(14) . . . . ?
C19 C14 C15 C16 -2.4(3) . . . . ?
N8 C14 C15 C16 178.68(16) . . . . ?
C15 C14 C19 C18 2.0(3) . . . . ?
N8 C14 C19 C18 -179.04(16) . . . . ?
C5 C6 C12 O13 -4.6(3) . . . . ?
C1 C6 C12 O13 176.56(18) . . . . ?
C6 C1 C2 C3 0.3(2) . . . . ?
S7 C1 C2 C3 -177.68(13) . . . . ?
C1 C6 C5 C4 -0.1(3) . . . . ?
C12 C6 C5 C4 -179.01(17) . . . . ?
C1 C2 C3 C4 0.2(3) . . . . ?
C2 C3 C4 C5 -0.6(3) . . . . ?
C6 C5 C4 C3 0.6(3) . . . . ?
C14 C19 C18 C17 -0.1(3) . . . . ?
C14 C15 C16 C17 0.9(3) . . . . ?
C19 C18 C17 C16 -1.3(3) . . . . ?
C15 C16 C17 C18 0.9(3) . . . . ?
 
_refine_diff_density_max    0.221
_refine_diff_density_min   -0.329
_refine_diff_density_rms    0.037

_shelx_res_file
;
TITL ycw-2h_auto_a.res in P2(1)/n
    ycw-2h_auto.res
    created by SHELXL-2018/3 at 22:21:16 on 06-Nov-2023
REM Old TITL YCW-2H_auto in P2(1)/n
REM SHELXT solution in P2(1)/n
REM R1 0.139, Rweak 0.103, Alpha 0.029, Orientation as input
REM Formula found by SHELXT: C17 N O13 S
CELL 1.54184 9.5117 11.2079 12.835 90 106.032 90
ZERR 4 0.0005 0.0005 0.0006 0 0.005 0
LATT 1
SYMM 0.5-X,0.5+Y,0.5-Z
SFAC C H N O S
UNIT 56 52 4 12 4

L.S. 4
PLAN  5
CONF
MORE -1
BOND $H
fmap 2
acta
OMIT -5 0 15
OMIT -3 3 15
OMIT -3 4 14
REM <olex2.extras>
REM <HklSrc "%.\\YCW-2H_auto.hkl">
REM </olex2.extras>

WGHT    0.038200    0.358700
FVAR       0.57120
S7    5    0.579076    0.568790    0.812650    11.00000    0.04675    0.05417 =
         0.04874    0.00961    0.00585    0.00265
O10   4    0.536295    0.446408    0.799667    11.00000    0.06953    0.04750 =
         0.07659    0.01483    0.01809    0.00884
O11   4    0.723473    0.598555    0.875387    11.00000    0.05053    0.09772 =
         0.06022    0.01316   -0.00226   -0.00090
N8    3    0.467000    0.637920    0.868890    11.00000    0.05773    0.05298 =
         0.04628   -0.00073    0.01368   -0.00839
O13   4    0.226127    0.493176    0.508005    11.00000    0.06101    0.09390 =
         0.08761   -0.01671   -0.00691   -0.01176
C14   1    0.313828    0.609667    0.830130    11.00000    0.05403    0.04775 =
         0.04009    0.00001    0.01701   -0.00194
C6    1    0.439184    0.603557    0.591131    11.00000    0.04253    0.04784 =
         0.04790   -0.00313    0.01080    0.00886
C1    1    0.554678    0.633165    0.682310    11.00000    0.04090    0.04404 =
         0.04785    0.00123    0.01191    0.00552
C15   1    0.218042    0.681691    0.755320    11.00000    0.06586    0.05942 =
         0.05442    0.00897    0.02351    0.00942
AFIX  43
H15   2    0.251695    0.750824    0.730096    11.00000   -1.20000
AFIX   0
C19   1    0.262906    0.509170    0.870732    11.00000    0.06733    0.05270 =
         0.05610    0.00477    0.02375   -0.00480
AFIX  43
H19   2    0.326507    0.462128    0.922616    11.00000   -1.20000
AFIX   0
C12   1    0.325368    0.510011    0.587232    11.00000    0.05092    0.05907 =
         0.06352   -0.01048    0.01184   -0.00031
AFIX  43
H12   2    0.332092    0.463498    0.648420    11.00000   -1.20000
AFIX   0
C2    1    0.655675    0.720125    0.674903    11.00000    0.04779    0.05202 =
         0.05942   -0.00258    0.01673   -0.00224
AFIX  43
H2    2    0.731972    0.738865    0.735566    11.00000   -1.20000
AFIX   0
C5    1    0.430789    0.664585    0.495657    11.00000    0.05880    0.06947 =
         0.04632    0.00197    0.01011    0.01561
AFIX  43
H5    2    0.355442    0.646521    0.434179    11.00000   -1.20000
AFIX   0
C3    1    0.643783    0.778930    0.578338    11.00000    0.06718    0.05517 =
         0.07370    0.00727    0.03313   -0.00003
AFIX  43
H3    2    0.711852    0.836860    0.573810    11.00000   -1.20000
AFIX   0
C4    1    0.530926    0.751324    0.489172    11.00000    0.08238    0.07051 =
         0.05854    0.01765    0.03170    0.01541
AFIX  43
H4    2    0.521841    0.791200    0.424100    11.00000   -1.20000
AFIX   0
C18   1    0.116574    0.479404    0.833404    11.00000    0.07262    0.06010 =
         0.09562   -0.00949    0.04146   -0.01521
AFIX  43
H18   2    0.081745    0.411856    0.860270    11.00000   -1.20000
AFIX   0
C16   1    0.071988    0.650136    0.718358    11.00000    0.05986    0.09258 =
         0.05858   -0.00440    0.01458    0.02175
AFIX  43
H16   2    0.007526    0.697552    0.667378    11.00000   -1.20000
AFIX   0
C9    1    0.506464    0.760297    0.908728    11.00000    0.08523    0.06921 =
         0.06913   -0.02051    0.02015   -0.02040
AFIX 137
H9A   2    0.603735    0.760553    0.956820    11.00000   -1.50000
H9B   2    0.438888    0.787828    0.946857    11.00000   -1.50000
H9C   2    0.502442    0.812123    0.848423    11.00000   -1.50000
AFIX   0
C17   1    0.022096    0.548770    0.756927    11.00000    0.05298    0.08508 =
         0.09130   -0.03398    0.02537   -0.00604
AFIX  43
H17   2   -0.075784    0.527115    0.731202    11.00000   -1.20000
AFIX   0
HKLF 4


REM  ycw-2h_auto_a.res in P2(1)/n
REM wR2 = 0.0951, GooF = S = 1.076, Restrained GooF = 1.076 for all data
REM R1 = 0.0362 for 2326 Fo > 4sig(Fo) and 0.0445 for all 2717 data
REM 173 parameters refined using 0 restraints

END

WGHT      0.0382      0.3587

REM Highest difference peak  0.221,  deepest hole -0.329,  1-sigma level  0.037
Q1    1   0.5005  0.6075  0.6391  11.00000  0.05    0.22
Q2    1   0.5616  0.6037  0.7298  11.00000  0.05    0.20
Q3    1   0.5955  0.7430  0.5355  11.00000  0.05    0.13
Q4    1   0.6236  0.6471  0.6701  11.00000  0.05    0.12
Q5    1   0.2918  0.5477  0.8256  11.00000  0.05    0.11
;
_shelx_res_checksum   34899

_shelx_hkl_file
;
   0   0   1    0.05    0.22
   0   0   2 1369.05   40.58
   0   0   2 1367.69   40.18
   0   0   3   -0.09    0.37
   0   0   4   90.17    3.47
   0   0   5    1.27    0.84
   0   0   5   -0.15    0.44
   0   0   6  456.48   15.94
   0   0   6  463.62   14.85
   0   0   7   -0.21    0.85
   0   0   8    6.69    0.80
   0   0   8    5.03    1.47
   0   0   8    7.24    0.92
   0   0   9   -0.29    1.01
   0   0   9   -0.15    0.54
   0   0   9    0.11    0.40
   0   0   9    0.22    0.56
   0   0   9    0.25    0.47
   0   0   9    0.28    0.49
   0   0   9   -0.47    0.48
   0   0   9   -0.06    0.38
   0   0   9    0.08    0.56
   0   0   9    0.26    0.51
   0   0  10  212.77   10.40
   0   0  10  221.71    7.72
   0   0  10  217.78    7.36
   0   0  10  223.76    7.68
   0   0  10  217.13    7.48
   0   0  10  224.36    7.52
   0   0  10  223.62    7.82
   0   0  10  225.91    7.63
   0   0  10  224.50    7.69
   0   0  11   -0.53    0.75
   0   0  11    0.24    0.50
   0   0  11    0.25    0.53
   0   0  11    0.69    1.04
   0   0  11    0.48    0.64
   0   0  12   54.65    2.64
   0   0  12   46.18    2.36
   0   0  12   51.90    2.54
   0   0  12   54.64    2.60
   0   0  12   56.20    2.65
   0   0  12   58.70    2.85
   0   0  13   -0.13    0.48
   0   0  13   -0.07    0.52
   0   0  13   -0.17    0.65
   0   0  13   -0.59    0.62
   0   0  14   10.39    0.85
   0   0  14    9.81    0.96
   0   0  15    9.04    0.72
   0   1   0    0.85    0.19
   0  -1   0   -0.03    0.23
   0   1   1   50.02    1.88
   0  -1   1   47.91    1.81
   0  -1   1   46.09    1.80
   0  -1  -1   50.76    1.85
   0  -1   1   49.24    1.78
   0  -1   1   48.79    1.90
   0  -1   2  128.80    3.99
   0  -1   2  127.99    4.61
   0  -1   2  133.63    4.26
   0   1   2  129.19    4.70
   0  -1  -2  138.70    4.30
   0  -1   2  124.07    4.64
   0   1   3 5784.81  167.10
   0   1  -3 5645.73  167.07
   0  -1   3 5912.35  168.00
   0  -1   3 5699.01  167.25
   0  -1   3 5869.15  167.96
   0   1   3 5804.15  168.07
   0  -1   3 5680.49  167.02
   0   1   3 5815.46  167.66
   0   1   4   69.53    3.44
   0   1   4   68.66    3.45
   0  -1   4   67.11    3.37
   0  -1   4   66.48    2.48
   0   1   4   65.64    3.02
   0   1   5  104.40    4.88
   0  -1   5  104.07    4.97
   0   1   5   98.97    4.96
   0   1   5  103.71    4.39
   0  -1   5  102.98    3.72
   0   1   6  161.74    6.83
   0  -1   6  144.91    6.85
   0   1   6  143.42    6.84
   0   1   6  151.62    6.06
   0   1   7    4.68    1.27
   0  -1   7    3.13    1.30
   0   1   7    3.50    1.29
   0   1   7    3.02    0.85
   0  -1   8   58.68    2.57
   0  -1   8   62.00    4.59
   0   1   8   59.96    4.59
   0  -1   8   55.09    4.14
   0   1   8   61.20    4.24
   0  -1   8   53.54    2.48
   0  -1   9   50.72    2.54
   0   1   9   52.56    2.56
   0  -1   9   49.10    2.32
   0   1   9   50.15    2.33
   0   1   9   52.49    2.44
   0  -1   9   52.06    2.44
   0  -1   9   48.00    4.09
   0   1   9   51.53    4.16
   0  -1   9   46.04    2.43
   0   1   9   52.42    2.48
   0  -1   9   55.02    2.54
   0   1   9   45.83    2.42
   0   1   9   51.89    4.62
   0  -1   9   54.43    2.46
   0   1   9   50.88    2.47
   0  -1   9   52.14    2.54
   0  -1   9   52.16    2.47
   0  -1   9   51.46    2.35
   0   1   9   53.81    2.37
   0  -1   9   54.62    2.46
   0   1  10   27.60    3.24
   0  -1  10   27.30    3.20
   0  -1  10   30.30    1.90
   0   1  10   30.96    1.86
   0  -1  10   29.11    2.01
   0  -1  10   28.96    1.84
   0   1  10   28.23    1.84
   0  -1  10   28.81    1.68
   0  -1  10   28.79    1.77
   0   1  10   27.35    1.63
   0  -1  10   26.67    1.70
   0   1  10   24.75    1.74
   0  -1  10   27.47    1.71
   0  -1  10   28.47    1.68
   0   1  10   28.42    1.76
   0   1  10   29.43    1.69
   0  -1  10   28.77    1.90
   0   1  10   29.45    1.90
   0  -1  11    3.38    0.72
   0  -1  11    2.01    0.68
   0   1  11    1.98    0.72
   0  -1  11    3.02    0.71
   0   1  11    1.88    0.68
   0  -1  11    2.68    0.63
   0  -1  11    4.65    0.90
   0   1  11    2.55    0.76
   0  -1  11    2.43    1.28
   0   1  11    3.67    1.50
   0   1  11    2.08    0.78
   0  -1  11    1.85    0.75
   0  -1  11    2.77    0.75
   0  -1  11    0.61    0.86
   0   1  11    2.89    0.64
   0   1  12    6.66    0.98
   0  -1  12    7.18    1.02
   0  -1  12    5.54    0.92
   0   1  12    7.01    0.88
   0  -1  12    7.78    1.00
   0  -1  12    5.79    1.05
   0  -1  12    8.54    1.00
   0   1  12    6.97    1.07
   0   1  12    8.98    1.00
   0  -1  12    6.65    0.85
   0  -1  13   60.56    2.89
   0   1  13   61.98    2.90
   0   1  13   58.04    2.60
   0  -1  13   62.40    2.73
   0  -1  13   60.28    2.75
   0   1  13   63.07    2.76
   0   1  13   61.00    2.77
   0  -1  13   61.02    2.73
   0   1  13   62.37    2.78
   0  -1  14    1.76    0.67
   0   1  14    0.81    0.53
   0  -1  14    1.19    0.50
   0  -1  14    1.21    0.51
   0  -1  14    0.05    0.59
   0   1  15    6.18    0.60
   0   1  15    2.79    0.54
   0   2   0  974.50   29.26
   0  -2   0 1025.95   29.96
   0   2   0 1050.25   29.66
   0  -2  -1 6067.02  175.78
   0  -2   1 5895.26  175.74
   0  -2   1 5994.28  175.67
   0  -2   1 6046.66  175.69
   0   2   1 6100.10  175.66
   0  -2  -2  699.03   21.43
   0  -2   2  717.02   21.42
   0  -2   2  671.40   21.36
   0  -2   2  724.85   21.62
   0  -2   2  732.98   21.35
   0   2   2  699.01   21.54
   0  -2  -3   73.05    2.90
   0  -2   3   69.32    3.15
   0   2   3   65.86    3.29
   0  -2   3   74.59    2.89
   0  -2   3   75.11    2.88
   0  -2   3   71.62    3.31
   0  -2   4  102.87    4.52
   0  -2   4  104.26    3.74
   0   2   4   94.82    4.48
   0  -2   4   96.04    4.37
   0   2   4   92.42    3.70
   0   2  -4  100.38    3.73
   0   2   4  103.64    4.29
   0   2   5  368.88   12.69
   0  -2   5  383.29   12.75
   0  -2   5  370.35   12.72
   0   2   5  351.02   12.74
   0   2   5  340.97   11.02
   0   2   5  367.64   12.26
   0  -2   6  214.91    8.63
   0   2   6  200.33    8.54
   0   2   6  199.30    8.76
   0  -2   6  213.95    8.71
   0   2   6  208.75    8.13
   0   2   7    2.45    1.13
   0   2   7    2.45    1.01
   0   2   7    2.59    1.33
   0  -2   7    1.21    1.26
   0   2   8   28.98    2.94
   0  -2   8   31.47    1.79
   0   2   8   35.03    3.52
   0  -2   8   30.32    1.69
   0  -2   8   30.00    1.66
   0   2   8   31.56    1.76
   0  -2   8   34.08    1.78
   0   2   8   30.70    1.66
   0  -2   8   28.24    1.73
   0  -2   9   13.43    1.10
   0  -2   9   13.97    1.05
   0   2   9   12.65    1.12
   0   2   9   13.28    2.20
   0  -2   9   15.26    1.28
   0   2   9   11.33    1.09
   0  -2   9   12.75    1.12
   0  -2   9   12.65    1.16
   0   2   9   11.79    1.15
   0  -2   9   14.52    1.23
   0  -2   9   11.88    1.03
   0   2   9   14.36    1.09
   0  -2   9   10.45    1.10
   0   2   9   14.71    2.58
   0  -2   9   13.39    1.22
   0  -2   9   14.16    1.12
   0   2  10   21.88    1.59
   0  -2  10   21.42    1.54
   0   2  10   21.54    1.37
   0  -2  10   17.08    1.44
   0   2  10   20.95    1.49
   0  -2  10   18.85    1.45
   0  -2  10   21.29    1.56
   0   2  10   18.83    1.49
   0  -2  10   18.53    1.42
   0  -2  10   19.04    2.77
   0   2  10   17.16    2.57
   0  -2  10   23.67    1.66
   0  -2  10   21.14    1.61
   0  -2  10   19.76    1.41
   0  -2  10   21.00    1.37
   0  -2  10   19.13    1.40
   0   2  10   20.80    1.46
   0  -2  11   -0.70    1.20
   0   2  11    0.32    0.81
   0  -2  11    0.07    0.49
   0  -2  11    0.10    0.61
   0  -2  11   -0.08    0.63
   0   2  11   -0.33    0.60
   0   2  11    0.26    0.44
   0   2  11   -0.09    0.66
   0  -2  11    0.38    0.54
   0  -2  11   -0.32    0.63
   0   2  11   -0.18    0.67
   0  -2  11   -0.07    0.47
   0   2  11    0.35    0.65
   0   2  12   14.31    1.13
   0  -2  12   13.82    1.22
   0  -2  12   11.45    1.16
   0  -2  12   13.47    1.19
   0   2  12   16.16    1.35
   0  -2  12   13.41    1.30
   0  -2  12   13.65    1.14
   0   2  12   13.40    1.24
   0   2  12   16.73    1.43
   0  -2  13   12.51    1.17
   0   2  13   11.18    1.07
   0   2  13   12.12    1.15
   0  -2  13   13.32    1.08
   0  -2  13   11.13    1.17
   0  -2  13   11.08    1.04
   0  -2  14    2.44    0.64
   0  -2  14    3.90    0.59
   0   2  15   12.15    0.75
   0   3   0    0.02    0.21
   0  -3   0   -0.17    0.59
   0   3   0   -0.17    0.44
   0  -3  -1    1.67    0.73
   0   3   1    1.63    0.61
   0  -3   1    1.74    0.71
   0   3   2  484.55   15.17
   0  -3   2  483.10   15.44
   0  -3  -2  479.23   15.47
   0   3   2  461.65   15.38
   0  -3   2  516.43   15.49
   0  -3   2  485.90   15.30
   0  -3   3  909.66   28.17
   0  -3  -3  939.25   28.28
   0   3   3  917.09   28.38
   0   3   3  922.11   28.44
   0  -3   3  942.52   28.49
   0  -3   3  913.94   28.02
   0   3   4  629.18   21.42
   0  -3   4  694.55   21.48
   0  -3   4  666.14   20.64
   0   3   4  663.94   20.93
   0   3  -4  680.30   20.92
   0   3   5  649.01   20.53
   0   3   5  633.47   20.83
   0  -3   5  636.85   20.65
   0  -3   5  624.31   19.41
   0   3   5  615.74   19.58
   0   3  -5  610.63   19.52
   0   3   6   15.40    1.81
   0   3   6   14.88    2.11
   0   3   6   17.01    2.02
   0  -3   6   15.88    1.95
   0   3   7   37.87    3.06
   0  -3   7   43.97    3.44
   0   3   7   37.46    3.28
   0   3   7   44.94    3.72
   0  -3   8  104.95    4.14
   0   3   8  112.10    6.16
   0  -3   8  113.53    6.38
   0  -3   8  105.27    4.19
   0   3   8  102.72    4.04
   0  -3   8   98.03    3.98
   0  -3   8  105.12    4.08
   0  -3   8  109.34    3.96
   0   3   8  109.46    4.10
   0   3   8  108.33    4.09
   0  -3   8  101.85    4.05
   0  -3   8  106.44    4.20
   0   3   8  110.43    4.15
   0   3   8  113.97    6.82
   0   3   8  110.00    4.15
   0  -3   8  111.51    4.26
   0  -3   9    2.81    1.33
   0   3   9    1.99    1.05
   0  -3   9    2.09    0.54
   0  -3   9    1.69    0.65
   0   3   9    1.95    0.66
   0  -3   9    2.45    0.68
   0  -3   9    2.12    0.67
   0   3   9    2.04    0.59
   0   3   9    2.63    1.56
   0  -3   9    2.02    0.67
   0  -3   9    1.69    0.51
   0   3   9    2.53    0.65
   0   3   9    2.82    0.70
   0   3   9    1.82    0.61
   0  -3   9    1.51    0.60
   0  -3   9    2.17    0.61
   0  -3   9    0.69    0.77
   0  -3   9    2.25    0.63
   0  -3   9    0.54    0.87
   0   3  10   23.14    1.44
   0  -3  10   20.35    1.56
   0   3  10   25.57    1.69
   0  -3  10   24.41    1.76
   0  -3  10   23.81    1.74
   0   3  10   21.87    2.79
   0   3  10   24.79    1.60
   0  -3  10   24.91    1.65
   0  -3  10   23.81    1.72
   0  -3  10   25.41    1.75
   0  -3  10   21.24    1.40
   0  -3  10   24.36    1.72
   0   3  10   24.04    1.61
   0   3  10   23.15    1.64
   0  -3  10   20.39    1.45
   0   3  11    9.43    1.80
   0  -3  11    9.03    1.15
   0  -3  11    8.19    0.88
   0   3  11   10.33    1.02
   0  -3  11    9.44    1.21
   0  -3  11    9.07    0.98
   0  -3  11    9.73    1.17
   0   3  11    7.85    1.04
   0  -3  11    9.13    1.14
   0  -3  11    9.15    1.19
   0   3  11   10.20    1.14
   0  -3  11    8.70    1.04
   0  -3  11    5.20    0.99
   0  -3  12   17.11    1.32
   0  -3  12   12.84    1.12
   0  -3  12   13.00    1.16
   0   3  12   13.22    1.21
   0  -3  12   13.89    1.28
   0  -3  13    8.03    0.89
   0   3  13    8.02    0.90
   0   3  13    6.90    0.90
   0   3  14   24.78    1.57
   0   3  14   26.73    1.64
   0   3  15    1.10    0.32
   0  -4   0  175.13    6.87
   0   4   0  179.37    6.35
   0   4   1   52.43    2.18
   0  -4  -1   59.60    3.18
   0   4   1   56.81    2.83
   0  -4   1   61.01    3.12
   0  -4   2  568.68   18.24
   0   4   2  546.59   17.49
   0  -4  -2  573.92   18.32
   0   4   2  567.02   18.08
   0  -4   2  571.51   18.08
   0   4   3  285.25   10.07
   0  -4  -3  281.67   10.05
   0   4   3  278.94    9.75
   0  -4   3  277.71    9.94
   0  -4   3  296.00   10.05
   0  -4   3  262.96    9.63
   0   4   3  284.82   10.16
   0   4  -3  276.75   10.08
   0   4   4  181.87    7.45
   0   4   4  177.83    7.34
   0  -4   4  185.46    7.45
   0  -4   4  185.09    6.93
   0   4  -4  186.29    7.30
   0   4   4  193.77    7.41
   0   4   5   15.09    1.88
   0  -4   5   13.72    1.75
   0  -4   5   14.68    1.37
   0   4   5   17.18    1.66
   0   4  -5   13.57    1.49
   0   4   6    8.14    1.54
   0   4   6    9.85    1.21
   0  -4   6    9.16    1.54
   0   4   6    8.86    1.69
   0  -4   7    7.46    0.87
   0   4   7    8.91    1.67
   0  -4   7    6.09    0.84
   0   4   7    8.92    0.88
   0   4   7    8.83    0.90
   0  -4   7    9.05    1.71
   0   4   7    8.11    1.64
   0  -4   7    8.68    0.96
   0  -4   7    7.75    0.83
   0  -4   7    7.11    0.96
   0   4   7   10.13    1.97
   0  -4   7    9.04    0.94
   0  -4   7    6.02    0.86
   0   4   8    0.52    0.71
   0  -4   8    1.74    1.18
   0  -4   8    2.08    0.66
   0   4   8    1.46    0.50
   0  -4   8    1.14    0.78
   0  -4   8    1.72    0.56
   0   4   8    1.32    1.22
   0  -4   8    0.85    0.52
   0  -4   8    0.70    0.59
   0  -4   8    0.81    0.56
   0   4   8    1.08    0.53
   0   4   8    1.54    0.59
   0  -4   8    0.15    0.74
   0  -4  -8    1.95    0.57
   0  -4   8   -0.42    0.79
   0  -4  -9   62.50    2.68
   0  -4   9   60.88    4.86
   0   4   9   55.53    4.26
   0  -4   9   60.32    2.99
   0   4   9   59.51    2.70
   0  -4   9   60.61    3.15
   0  -4   9   65.55    2.87
   0   4   9   69.37    5.48
   0  -4   9   59.14    2.65
   0   4   9   64.83    2.91
   0  -4   9   65.01    3.08
   0  -4   9   59.76    2.85
   0  -4   9   56.82    2.79
   0  -4   9   63.83    2.93
   0  -4   9   58.56    2.75
   0  -4  10    4.15    1.48
   0  -4  10    4.89    0.95
   0  -4  10    3.65    0.84
   0  -4  10    4.42    0.73
   0   4  10    4.56    0.84
   0   4  10    4.77    0.86
   0  -4  10    4.58    0.88
   0  -4  10    2.29    0.85
   0  -4  10    3.56    0.81
   0  -4  10    1.79    0.80
   0  -4  10    4.00    0.77
   0  -4  10    2.46    0.82
   0   4  10    3.87    0.67
   0  -4  11    5.95    1.00
   0  -4  11    5.34    0.91
   0  -4  11    3.50    0.87
   0  -4  11    4.10    0.84
   0   4  11    3.59    0.80
   0   4  11    4.26    0.84
   0  -4  11    2.76    0.71
   0  -4  11    3.91    0.92
   0  -4  12    4.38    0.88
   0   4  12    4.94    0.86
   0  -4  12    4.25    0.81
   0   4  12    4.57    0.84
   0  -4  12    4.26    0.81
   0  -4  12    3.88    0.89
   0   4  13    8.67    0.91
   0   4  13    6.34    0.88
   0  -4  13    7.54    0.91
   0   4  13    7.85    0.87
   0  -4  13    7.02    0.82
   0  -4  14    4.59    0.62
   0   4  14    4.28    0.59
   0   4  14    5.14    0.57
   0  -5   0   -0.16    0.82
   0   5   0    0.11    0.60
   0  -5   1  317.90   11.15
   0  -5  -1  303.37   11.20
   0   5   1  293.42   10.60
   0  -5   2    0.74    0.76
   0   5   2    0.56    0.43
   0  -5   2    0.64    0.82
   0  -5  -2    0.99    0.91
   0   5   2    0.70    0.73
   0   5   3   73.25    3.97
   0  -5   3   71.99    3.99
   0  -5  -3   70.10    4.01
   0   5   3   69.95    3.44
   0  -5   3   68.31    3.68
   0   5   3   67.58    4.03
   0   5  -3   74.57    4.13
   0   5   4   29.24    2.54
   0   5   4   34.40    2.50
   0  -5   4   32.45    2.34
   0   5   4   31.98    2.65
   0   5  -4   30.01    2.58
   0   5   5  193.00    8.24
   0  -5   5  174.35    7.16
   0   5   5  192.64    8.09
   0   5  -5  187.90    7.79
   0   5   5  183.34    7.84
   0   5   6  101.07    5.06
   0  -5   6  105.85    5.79
   0  -5   6  104.22    4.04
   0  -5   6  104.16    3.83
   0  -5   6   94.84    3.80
   0   5   6  106.27    5.88
   0  -5   6  111.32    4.13
   0   5   7   59.55    2.65
   0   5   7   66.32    2.79
   0  -5  -7   62.02    2.72
   0  -5   7   65.14    2.84
   0  -5   7   60.18    2.77
   0  -5   7   57.83    2.73
   0  -5   7   63.78    2.79
   0  -5  -7   60.28    2.64
   0  -5   7   67.57    2.99
   0  -5   7   57.48    2.64
   0   5   7   63.38    4.65
   0   5   7   65.72    4.38
   0  -5   7   62.03    4.52
   0  -5   7   58.81    2.68
   0  -5   8    4.81    0.83
   0  -5   8    3.21    0.76
   0   5   8    3.79    0.72
   0   5   8    3.53    0.74
   0  -5  -8    3.90    0.73
   0  -5   8    4.69    0.92
   0   5   8    3.55    1.19
   0  -5   8    4.03    1.48
   0  -5   8    4.24    0.83
   0  -5   8    5.79    1.03
   0  -5   8    3.44    0.68
   0  -5   8    5.34    0.97
   0  -5   8    5.04    0.82
   0   5   8    2.34    1.43
   0  -5   8    3.54    0.79
   0  -5   9    2.41    0.80
   0  -5  -9    2.41    0.63
   0  -5   9    1.94    0.70
   0  -5   9    2.70    0.72
   0  -5   9    1.98    0.93
   0  -5   9   10.66    1.29
   0   5   9    2.42    0.71
   0   5   9    2.46    0.72
   0  -5   9    3.97    0.87
   0  -5   9    1.81    0.74
   0  -5   9    8.75    1.19
   0  -5  10   39.93    2.24
   0  -5  10   32.32    1.87
   0  -5  10    5.86    0.99
   0  -5  10    9.45    1.12
   0  -5  10    5.15    0.98
   0  -5  10    4.83    1.09
   0  -5  10    6.01    0.96
   0  -5 -10    5.90    0.82
   0  -5  10    6.59    1.09
   0   5  10    4.59    0.90
   0   5  10    4.81    0.87
   0  -5  11   29.37    1.93
   0  -5  11   33.21    2.25
   0  -5  11   26.11    1.93
   0  -5  11  148.84    3.47
   0  -5  11   28.23    1.94
   0  -5  11   28.00    2.00
   0  -5  11   28.93    2.03
   0   5  11   27.32    1.94
   0  -5  12   33.65    1.88
   0   5  12   33.05    1.84
   0  -5  12   33.90    1.93
   0   5  12   33.52    1.90
   0  -5  12   34.33    2.10
   0  -5  12   33.15    1.98
   0  -5  12   35.56    1.96
   0   5  13    7.97    0.79
   0  -5  13    7.23    0.76
   0   5  13    7.40    0.77
   0  -5  13    8.01    0.83
   0   5  14    1.38    0.33
   0   5  14    1.69    0.40
   0  -5  14    2.24    0.41
   0  -6   0   88.16    5.02
   0  -6   0   82.74    4.78
   0   6   0   87.58    5.08
   0  -6  -1  140.35    6.66
   0   6  -1  130.45    6.51
   0  -6   1  130.11    6.28
   0  -6   2  100.70    5.34
   0  -6  -2  114.08    5.68
   0  -6   2  104.93    5.26
   0   6   2  100.38    5.07
   0   6   2   91.34    5.39
   0   6  -2   91.02    5.37
   0  -6   3  224.95    8.99
   0   6   3  221.13    9.20
   0   6   3  229.60    9.66
   0   6  -3  223.49    9.56
   0  -6   4   56.57    3.52
   0   6   4   63.16    4.21
   0   6  -4   57.65    3.97
   0   6   4   55.66    3.89
   0  -6   5   39.16    2.16
   0  -6  -5   41.53    2.09
   0  -6   5   40.78    2.18
   0   6   5   41.79    3.42
   0   6  -5   43.77    3.42
   0  -6  -5   41.58    2.10
   0   6   5   47.79    3.74
   0  -6   5   37.40    2.80
   0  -6  -6    9.18    0.96
   0  -6   6    7.70    0.97
   0  -6   6    8.72    0.90
   0  -6   6    8.83    0.95
   0  -6  -6   10.59    1.01
   0  -6   6   11.14    1.18
   0  -6   6    9.47    0.96
   0   6   6    8.72    1.51
   0  -6   6    7.18    0.79
   0   6   6    8.65    0.86
   0   6   6    9.59    0.95
   0  -6  -7   -0.21    0.49
   0  -6   7    0.45    0.61
   0  -6   7    0.69    0.50
   0  -6  -7    0.38    0.54
   0  -6   7    0.27    0.57
   0  -6   7   -0.16    0.59
   0  -6   7    1.93    0.77
   0  -6   7   -0.31    0.52
   0   6   7    0.81    0.59
   0   6   7    0.07    0.46
   0   6   8  175.90    6.27
   0   6   8  169.87    6.31
   0  -6  -8  174.93    6.34
   0  -6   8  174.60    6.29
   0  -6   8  170.18    6.67
   0  -6   8  162.49    6.35
   0  -6  -8  172.02    6.22
   0  -6   8  169.28    6.42
   0  -6   8  167.78    6.36
   0  -6   8  171.17    6.38
   0  -6   8  170.07    6.55
   0  -6   9   -0.10    0.69
   0  -6   9    0.33    0.84
   0  -6   9    0.63    0.59
   0  -6  -9   -0.08    0.58
   0  -6   9    0.18    0.62
   0  -6   9    0.92    0.70
   0   6   9    0.08    0.53
   0   6   9   -0.08    0.58
   0  -6  10   20.97    1.63
   0  -6  10   22.80    1.82
   0   6  10   21.42    1.53
   0   6  10   22.33    1.57
   0  -6 -10   21.60    1.46
   0  -6  10   23.62    1.74
   0  -6  10   20.96    1.61
   0  -6  10   21.92    1.61
   0  -6  11    0.61    0.54
   0   6  11    0.37    0.56
   0  -6  11   -0.51    0.63
   0  -6 -11    0.45    0.47
   0  -6  11    0.88    0.67
   0  -6  11    0.48    0.74
   0  -6  12    1.21    0.58
   0  -6  12    0.86    0.60
   0  -6  12    1.24    0.70
   0   6  12    0.62    0.52
   0  -6  12    0.39    0.53
   0  -6  12    1.23    0.53
   0  -6  13   -0.04    0.37
   0   6  13   -0.61    0.41
   0   6  13   -0.12    0.36
   0   7   0    0.55    1.04
   0  -7   0    0.77    1.15
   0  -7   0   -0.25    1.12
   0  -7  -1  134.17    6.94
   0   7  -1  132.75    7.09
   0  -7   1  124.41    6.65
   0  -7  -2   54.47    2.44
   0  -7   2   60.73    4.10
   0  -7  -2   52.09    4.20
   0   7  -2   59.27    4.36
   0   7   2   57.06    4.37
   0  -7  -3    7.37    0.88
   0  -7   3    7.99    1.57
   0  -7   3    6.44    0.86
   0  -7   3    7.41    0.88
   0  -7  -3    7.06    0.83
   0   7   3    8.49    1.82
   0   7  -3    7.05    1.71
   0  -7   4    9.92    1.09
   0  -7   4   10.44    1.66
   0   7  -4   12.48    2.08
   0   7   4   14.94    2.20
   0  -7   4   10.48    1.04
   0  -7  -4    9.06    0.96
   0  -7  -5  317.91   10.33
   0  -7   5  311.78   10.44
   0   7   5  321.83   10.13
   0  -7  -5  310.14   10.29
   0  -7   5  312.37   10.18
   0  -7   5  311.74   10.13
   0   7   5  336.35   13.17
   0   7  -5  315.41   12.94
   0  -7   5  314.99   10.43
   0  -7   5  307.18   11.80
   0   7   6    4.62    0.75
   0  -7  -6    4.34    0.78
   0  -7   6    4.56    0.82
   0  -7   6    3.58    0.67
   0   7   6    4.72    1.44
   0  -7   6    4.13    0.73
   0  -7   6    4.03    0.85
   0  -7  -6    4.30    0.84
   0  -7  -7  100.42    3.97
   0  -7   7  101.24    4.23
   0  -7   7   89.68    3.68
   0   7   7   99.07    3.91
   0   7   7   98.34    3.78
   0  -7  -7  102.78    4.05
   0  -7   7   95.39    3.98
   0  -7   7   95.39    3.90
   0  -7  -7   96.78    6.42
   0  -7   7   91.86    3.93
   0   7   8    8.73    0.95
   0   7   8   10.53    1.09
   0  -7  -8   10.55    1.14
   0  -7   8    8.82    1.23
   0  -7   8    8.53    1.11
   0  -7  -8    9.48    1.04
   0  -7   8    9.03    1.20
   0  -7  -8   11.21    2.22
   0  -7   8   11.10    1.21
   0  -7  -9   -0.08    0.56
   0  -7   9    0.42    0.79
   0  -7   9    0.09    0.62
   0  -7   9    0.19    0.65
   0  -7  -9   -0.28    0.49
   0  -7   9    0.18    0.69
   0   7   9   -0.07    0.53
   0   7   9    0.32    0.59
   0  -7  10    2.01    0.75
   0  -7  10    1.75    0.67
   0  -7  10    2.11    0.77
   0  -7  10    1.98    0.72
   0   7  10    2.21    0.65
   0   7  10    2.30    0.62
   0  -7 -10    1.49    0.59
   0  -7  11   65.30    2.90
   0  -7  11   62.88    2.90
   0  -7  11   72.03    3.11
   0  -7 -11   66.43    2.70
   0   7  12   -0.45    0.46
   0   7  12    0.65    0.38
   0  -7  12   -0.22    0.44
   0  -7  12   -0.42    0.50
   0  -7  12    0.68    0.56
   0  -8   0   20.86    2.73
   0  -8   0   24.27    1.36
   0  -8   0   26.22    1.52
   0   8   0   25.91    3.15
   0   8  -1   32.09    3.47
   0  -8   1   30.52    1.77
   0  -8  -1   25.48    1.48
   0  -8   1   23.83    1.61
   0  -8  -1   27.27    3.16
   0  -8   1   24.73    2.88
   0  -8  -1   27.51    1.60
   0  -8   1   28.33    1.55
   0   8  -2  297.74   12.79
   0   8   2  300.59   12.86
   0  -8  -2  285.52    9.10
   0  -8   2  282.42    9.28
   0  -8   2  265.36    9.26
   0  -8   2  279.32   11.85
   0  -8  -2  283.47    9.22
   0  -8   2  268.39    8.92
   0  -8   3    0.47    0.60
   0   8  -3   -1.71    1.22
   0   8   3   -0.34    1.13
   0  -8   3   -0.17    0.58
   0  -8  -3   -0.14    0.50
   0  -8  -3   -0.34    1.22
   0  -8   3   -0.26    0.87
   0  -8  -4   91.66    3.85
   0  -8   4  100.48    4.04
   0   8  -4   91.09    6.18
   0   8   4  101.16    6.47
   0  -8   4  101.07    4.14
   0  -8  -4  104.11    6.63
   0  -8   4   95.64    5.58
   0  -8  -4   97.08    3.98
   0  -8  -5   76.90    3.31
   0  -8  -5   66.25    5.40
   0  -8   5   73.81    3.06
   0   8   5   69.98    5.20
   0  -8   5   74.43    3.38
   0  -8   5   69.16    3.27
   0   8   5   71.43    2.97
   0  -8   6    0.48    0.47
   0  -8  -6    0.08    0.64
   0  -8  -6    1.11    0.64
   0  -8   6    0.89    0.75
   0  -8   6    0.54    0.54
   0   8   6    0.41    0.53
   0  -8   6    1.34    0.64
   0  -8   6    1.01    0.54
   0  -8  -6    0.37    1.12
   0  -8  -7   78.80    3.32
   0  -8   7   71.54    3.44
   0  -8   7   75.80    3.24
   0  -8   7   72.41    3.22
   0  -8  -7   74.78    3.29
   0  -8  -7   63.84    5.32
   0  -8   7   72.61    3.04
   0   8   7   69.67    3.07
   0  -8   7   65.89    3.02
   0   8   8   46.43    2.33
   0  -8   8   46.63    2.45
   0  -8  -8   48.39    2.41
   0  -8   8   52.56    2.73
   0  -8  -8   45.67    2.45
   0  -8   9    4.67    0.82
   0  -8  -9    4.09    0.71
   0  -8  -9    4.53    0.80
   0   8   9    5.54    0.81
   0  -8   9    2.95    0.80
   0  -8   9    2.99    0.83
   0  -8   9    4.20    0.88
   0  -8  10    2.18    0.66
   0  -8  10    2.45    0.69
   0  -8 -10    2.05    0.60
   0  -8  10    1.62    0.70
   0  -8  10    1.77    0.70
   0  -8  11    0.40    0.50
   0  -8  11   -0.19    0.53
   0   8  11    0.18    0.33
   0  -8  11    0.18    0.46
   0  -8  12    1.23    0.40
   0   8  12    1.00    0.37
   0  -9   0    0.68    1.03
   0  -9   0    0.34    0.38
   0  -9   0    0.29    0.52
   0  -9   0    0.33    0.62
   0  -9   0    0.52    0.63
   0   9   0   -0.40    1.20
   0  -9  -1    7.77    0.88
   0   9  -1   11.19    2.36
   0  -9   1    8.01    0.92
   0  -9  -1    9.98    1.05
   0  -9   1    9.64    1.11
   0  -9  -1    8.48    2.07
   0  -9   1   10.46    2.13
   0  -9   1   10.15    1.13
   0  -9  -2   17.05    1.29
   0   9   2   16.98    2.89
   0   9  -2   14.70    2.70
   0  -9   2   16.99    1.22
   0  -9  -2   18.84    1.44
   0  -9   2   19.41    1.50
   0  -9   2   14.07    2.40
   0  -9   2   18.18    1.44
   0  -9   3   46.88    2.47
   0   9   3   46.74    4.53
   0   9  -3   39.04    4.21
   0  -9  -3   41.57    2.21
   0  -9  -3   37.64    4.11
   0  -9   3   45.39    3.97
   0  -9   3   44.63    2.41
   0  -9   4  122.49    4.95
   0   9  -4  125.04    7.75
   0   9   4  119.11    7.63
   0  -9   4  131.84    5.12
   0  -9  -4  129.76    4.89
   0  -9  -4  127.93    7.97
   0  -9  -4  128.02    4.97
   0  -9  -5   43.63    2.40
   0  -9  -5   49.39    2.43
   0  -9   5   42.21    2.14
   0  -9   5   45.02    2.52
   0   9   5   42.64    4.17
   0  -9   5   43.00    2.41
   0  -9  -5   37.06    4.13
   0  -9   6   31.59    1.82
   0   9   6   32.27    1.73
   0  -9   6   31.94    2.09
   0  -9   6   32.45    1.93
   0  -9  -6   33.01    2.00
   0  -9  -6   35.42    3.91
   0   9   7   48.67    2.30
   0  -9  -7   48.47    2.50
   0  -9   7   48.37    2.39
   0  -9   7   49.95    2.69
   0  -9  -7   49.42    2.51
   0  -9  -8    1.76    0.66
   0  -9   8    2.05    0.74
   0  -9   8    2.55    0.64
   0   9   8    2.10    0.57
   0  -9  -8    2.68    0.72
   0  -9  -9    0.06    0.47
   0  -9   9   -0.31    0.64
   0  -9   9   -0.08    0.60
   0  -9   9    0.51    0.51
   0  -9   9    0.07    0.54
   0  -9  -9    0.27    0.53
   0  -9  10   31.81    1.75
   0  -9  10   34.10    1.80
   0  -9  10   31.16    1.71
   0  -9 -10   31.78    1.64
   0  -9  10   33.85    1.67
   0  -9  11   19.98    1.16
   0  -9  11   17.78    1.11
   0  -9  11   20.33    1.08
   0  -9  11   18.34    1.07
   0  -9 -11   19.90    1.00
   0 -10   0    6.77    1.01
   0 -10   0    7.08    0.76
   0 -10   0    5.80    1.74
   0 -10   0    5.91    0.93
   0 -10   0    6.96    0.91
   0  10   0    7.87    2.14
   0 -10  -1   15.44    2.61
   0 -10   1    8.33    1.95
   0  10  -1   10.47    2.44
   0 -10   1   10.33    1.17
   0 -10  -1   10.52    1.21
   0 -10  -1    8.51    0.90
   0 -10  -1   10.15    1.11
   0 -10   1    9.70    1.13
   0 -10   1    9.97    1.01
   0 -10  -1    9.63    1.09
   0 -10   2   19.97    2.81
   0 -10  -2   15.53    2.83
   0 -10   2   24.71    1.46
   0 -10  -2   22.14    1.65
   0  10   2   24.66    3.60
   0  10  -2   25.73    3.56
   0 -10   2   25.62    1.76
   0 -10   2   24.72    1.75
   0 -10  -2   25.27    1.57
   0  10  -3    3.29    1.58
   0  10   3    3.70    1.67
   0 -10   3    4.53    0.92
   0 -10  -3    4.51    0.83
   0 -10   3    4.84    0.93
   0 -10  -3    5.88    0.98
   0 -10  -4   40.81    2.24
   0 -10   4   43.91    2.45
   0  10  -4   43.55    4.37
   0  10   4   48.74    4.59
   0 -10  -4   45.38    2.42
   0 -10   4   45.24    2.41
   0 -10  -4   35.51    4.09
   0 -10   5    3.12    0.79
   0 -10  -5    2.08    0.67
   0 -10   5    3.10    0.86
   0 -10  -5    2.84    0.79
   0 -10   6    5.45    0.94
   0 -10  -6    3.97    0.83
   0 -10   6    4.52    0.79
   0 -10   6    5.57    0.70
   0 -10  -7    4.52    0.78
   0 -10   7    4.46    0.66
   0 -10   7    5.77    0.94
   0 -10  -7    5.55    0.84
   0 -10  -8    4.70    0.72
   0 -10   8    5.88    0.68
   0 -10   8    4.89    0.81
   0 -10  -8    4.70    0.74
   0 -10  -9    3.84    0.62
   0 -10   9    3.78    0.54
   0 -10  -9    4.55    0.59
   0 -10   9    4.88    0.73
   0 -10   9    3.25    0.66
   0 -10   9    4.79    0.70
   0 -10  10    4.74    0.50
   0 -10  10    5.40    0.64
   0 -10  10    4.93    0.61
   0 -10 -10    4.74    0.54
   0 -10  10    3.98    0.53
   0 -10  11    0.11    0.23
   0 -11   0   -0.21    0.55
   0 -11   0    0.47    0.56
   0 -11   0   -0.43    0.70
   0 -11   1    3.75    0.78
   0 -11  -1    3.03    0.71
   0 -11   1    4.81    0.72
   0 -11  -1    4.08    0.80
   0 -11  -1    3.96    0.82
   0 -11   1    3.85    0.85
   0 -11  -2   32.36    1.91
   0 -11  -2   32.17    1.73
   0 -11   2   34.06    1.96
   0 -11  -2   30.19    1.76
   0 -11  -2   30.31    1.92
   0 -11   2   31.59    1.95
   0 -11  -3   15.01    1.26
   0 -11  -3   15.16    1.34
   0 -11   3   14.59    1.32
   0 -11  -3   13.84    1.15
   0 -11   3   12.27    1.23
   0 -11   4    2.65    0.74
   0 -11   4    4.57    0.86
   0 -11   4    3.94    0.85
   0 -11  -4    3.05    0.71
   0 -11  -5    2.16    0.64
   0 -11   5    2.00    0.72
   0 -11   5    2.28    0.70
   0 -11  -5    2.53    0.65
   0 -11   5    1.36    0.60
   0 -11  -6    6.92    0.87
   0 -11   6    6.84    0.87
   0 -11  -6    5.29    0.76
   0 -11   7    3.23    0.69
   0 -11  -7    3.25    0.66
   0 -11   8   -0.21    0.40
   0 -11   8    0.20    0.45
   0 -11  -8    0.26    0.37
   0 -11   9    7.79    0.66
   0 -11   9    6.64    0.61
   0 -11  -9    6.95    0.61
   0 -12   0    4.58    0.70
   0 -12   0    4.62    0.79
   0 -12  -1    3.56    0.65
   0 -12  -1    3.12    0.60
   0 -12   1    3.69    0.67
   0 -12  -1    2.70    0.69
   0 -12   1    3.22    0.73
   0 -12  -2    6.85    0.84
   0 -12   2    8.84    0.92
   0 -12   2    6.64    0.88
   0 -12  -2    8.74    0.93
   0 -12  -3   18.22    1.29
   0 -12   3   18.04    1.28
   0 -12   3   19.13    1.32
   0 -12  -3   18.50    1.28
   0 -12   3   17.44    1.34
   0 -12   4    1.95    0.56
   0 -12   4    1.87    0.61
   0 -12   4    0.61    0.48
   0 -12  -4    1.42    0.57
   0 -12  -4    0.79    0.41
   0 -12  -5   12.91    1.02
   0 -12   5   12.02    1.03
   0 -12   5   12.15    0.94
   0 -12  -5   13.83    1.01
   0 -12   6    1.08    0.47
   0 -12  -6    0.53    0.42
   0 -12   7   22.91    1.21
   0 -12  -7   25.26    1.24
   0 -12  -7   25.29    1.21
   0 -13   0   -0.17    0.46
   0 -13  -1    0.27    0.45
   0 -13   1   -0.28    0.46
   0 -13   2    0.07    0.31
   0 -13  -2    0.14    0.41
   0 -13  -3    2.58    0.50
   0 -13   3    2.85    0.54
   0 -13  -3    2.37    0.43
   0 -13   3    2.35    0.53
   0 -13  -4   -0.04    0.34
   0 -13   4    0.16    0.33
   0 -13   4    0.30    0.36
   0 -13   5    0.14    0.30
   0 -13  -6    0.36    0.23
   0 -13   6    0.33    0.24
   0 -14   0    6.18    0.51
   0 -14   0    9.87    0.61
   0 -14   1    0.73    0.28
   0 -14   1    0.10    0.22
   0 -14   2    3.26    0.34
  -1   0  15   19.66    1.14
  -1   0  15   18.13    1.13
  -1   0  14    0.92    0.59
  -1   0  13   40.24    2.14
  -1   0  13   49.96    2.42
  -1   0  13   47.44    2.48
  -1   0  13   42.60    2.16
  -1   0  13   49.33    2.39
  -1   0  12    0.08    0.53
  -1   0  12    0.36    0.66
  -1   0  12   -0.58    0.76
  -1   0  12    0.08    0.56
  -1   0  12   -0.30    0.56
  -1   0  11   52.94    2.64
  -1   0  11   58.20    2.80
  -1   0  11   55.92    2.49
  -1   0  11   52.65    2.57
  -1   0  11   48.87    4.35
  -1   0  11   53.95    2.82
  -1   0  11   55.91    2.56
  -1   0  11   57.41    2.66
  -1   0  11   47.84    4.95
  -1   0  10   -0.08    0.54
  -1   0  10    0.08    0.47
  -1   0  10   -1.77    0.84
  -1   0  10    0.78    1.30
  -1   0  10    0.53    0.65
  -1   0  10    0.20    0.47
  -1   0  10   -0.15    0.56
  -1   0  10    0.25    0.61
  -1   0  10   -0.19    0.46
  -1   0   9  107.81    6.12
  -1   0   9  104.01    4.02
  -1   0   9  102.19    4.21
  -1   0   9  109.94    4.10
  -1   0   9  117.45    7.03
  -1   0   9  107.66    3.92
  -1   0   9  102.58    4.07
  -1   0   9  111.74    4.23
  -1   0   9  101.76    3.95
  -1   0   9  106.14    4.05
  -1   0   9  105.75    4.05
  -1   0   8   -0.22    0.90
  -1   0   7  439.87   15.55
  -1   0   5  448.10   14.84
   1   0  -4   -0.07    0.23
  -1   0   4   -0.03    0.24
  -1   0   4    0.09    0.61
   1   0  -3 2684.50   76.92
  -1   0   3 2526.04   77.40
  -1   0   2    0.76    0.39
  -1   0   2    0.39    0.36
  -1   0   1    0.25    0.29
  -1   0   0   -0.02    0.21
  -1   0   0    0.04    0.30
  -1   0  -1  305.11    9.01
  -1   0  -1  282.81    8.61
  -1   0  -2    0.01    0.17
   1   0   2    0.19    0.33
   1   0   3 1942.00   56.17
  -1   0  -3 1837.61   54.88
   1   0   3 1891.33   54.83
   1   0   4   -0.15    0.45
   1   0   4   -0.72    0.84
   1   0   4    0.54    0.94
   1   0   5    7.27    0.94
   1   0   5   10.18    1.60
   1   0   6   -0.87    1.06
   1   0   6    1.87    0.63
   1   0   7    0.25    0.50
   1   0   8    0.27    0.46
   1   0   8   -0.29    1.02
   1   0   8    0.37    0.53
   1   0   8   -0.12    0.48
   1   0   8    0.06    0.52
   1   0   8    1.26    0.50
   1   0   9   95.06    3.95
   1   0   9   94.29    3.58
   1   0   9   92.59    3.91
   1   0   9   95.04    3.82
   1   0   9   99.82    6.35
   1   0   9   97.40    3.88
   1   0  10   -0.28    0.61
   1   0  10   -0.08    0.54
   1   0  10   -0.09    0.61
   1   0  10   -0.65    0.68
   1   0  10    1.08    1.19
   1   0  10    0.51    0.61
   1   0  11    3.35    0.87
   1   0  11    2.25    0.63
   1   0  11    3.25    0.83
   1   0  11    2.96    0.77
   1   0  11    2.52    1.29
   1   0  11    2.85    0.71
   1   0  12   -0.30    0.78
   1   0  12    0.30    0.51
   1   0  12   -0.08    0.58
   1   0  12    0.08    0.60
   1   0  12    0.09    0.64
   1   0  13   58.83    2.64
   1   0  13   64.84    2.73
   1   0  13   61.71    2.67
   1   0  13   64.34    2.87
   1   0  13   68.37    2.77
   1   0  14   -0.67    0.53
   1   0  14   -0.70    0.42
   1   0  14   -0.21    0.34
  -1  -1  15    2.84    0.58
  -1   1  15   -0.53    0.55
  -1   1  14    2.42    0.66
  -1  -1  14    0.69    0.67
  -1  -1  14    2.24    0.63
  -1  -1  14    2.99    0.58
  -1   1  13   -0.57    0.69
  -1  -1  13   -1.37    0.88
  -1   1  13    0.62    0.61
  -1  -1  13    0.75    0.56
  -1  -1  13   -0.16    0.62
  -1  -1  12   17.60    1.44
  -1   1  12   16.46    1.32
  -1  -1  12   18.46    1.42
  -1  -1  12   20.01    1.53
  -1   1  12   19.47    1.51
  -1  -1  12   19.91    1.34
  -1   1  12   22.52    1.58
  -1  -1  12   20.42    1.50
  -1  -1  12   17.55    1.35
  -1   1  12   21.37    1.57
  -1   1  12   19.52    1.60
  -1  -1  12   18.69    1.39
  -1   1  12   18.36    1.29
  -1  -1  11   12.41    1.14
  -1   1  11   10.38    1.03
  -1   1  11    8.79    1.92
  -1  -1  11    9.78    1.97
  -1  -1  11   11.60    1.07
  -1  -1  11   10.97    1.20
  -1   1  11   14.90    1.35
  -1  -1  11   12.98    1.21
  -1  -1  11   10.37    1.06
  -1   1  11   10.94    1.18
  -1  -1  11   11.17    1.14
  -1  -1  11   11.73    1.16
  -1   1  11   11.09    1.08
  -1   1  11   10.17    1.21
  -1  -1  10  165.84    8.35
  -1   1  10  153.04    8.01
  -1   1  10  161.43    5.93
  -1  -1  10  151.20    5.70
  -1  -1  10  161.97    5.79
  -1  -1  10  157.89    5.68
  -1  -1  10  157.57    6.02
  -1  -1  10  158.96    5.93
  -1  -1  10  148.48    5.60
  -1  -1  10  169.27    9.21
  -1   1  10  153.89    9.03
  -1   1  10  164.08    5.81
  -1  -1  10  155.02    5.63
  -1  -1  10  156.49    5.68
  -1   1  10  162.53    5.71
  -1  -1  10  162.95    5.78
  -1  -1  10  158.38    5.63
  -1   1  10  160.15    5.82
  -1  -1  10  156.80    5.78
  -1  -1   9   14.85    1.17
  -1   1   9   13.22    2.06
  -1  -1   9   13.70    2.11
  -1  -1   9   13.06    1.21
  -1  -1   9   13.63    1.25
  -1   1   9   14.99    1.15
  -1  -1   9   14.82    1.13
  -1  -1   9   12.69    1.16
  -1  -1   9   13.45    1.07
  -1  -1   9   15.48    1.19
  -1   1   9   14.60    1.16
  -1  -1   9   16.61    1.17
  -1   1   9   14.80    1.17
  -1  -1   9   13.24    1.10
  -1   1   9   13.34    1.08
  -1   1   9   15.36    1.24
  -1  -1   9   11.71    2.25
  -1   1   9   11.91    2.33
  -1  -1   9   12.23    1.08
  -1  -1   8   51.98    4.15
  -1   1   8   47.89    4.06
  -1   1   8   47.28    3.51
  -1  -1   8   46.01    3.57
  -1  -1   7   23.00    2.50
  -1   1   7   20.12    2.44
  -1  -1   7   24.49    2.35
  -1   1   7   23.23    2.25
  -1   1   6  117.28    5.96
  -1  -1   6  130.82    6.02
  -1   1   6  115.59    5.42
  -1  -1   6  131.27    5.71
  -1  -1   5  573.20   17.60
   1  -1  -5  530.32   15.73
   1   1  -5  491.57   15.60
  -1  -1   5  599.13   17.45
  -1   1   5  604.12   17.20
  -1  -1   4  892.00   27.37
  -1  -1   4  906.53   27.00
  -1   1   4  908.68   27.13
  -1   1   4  865.11   26.53
  -1  -1   3 1567.19   45.63
  -1   1   3 1515.89   45.51
   1  -1  -3 1555.61   45.27
  -1   1   3 1540.87   45.44
  -1  -1   3 1509.02   45.38
  -1   1   2  262.20    8.29
  -1  -1   2  253.12    8.00
  -1   1   2  232.14    7.64
  -1   1   2  256.03    7.99
   1  -1  -2  254.34    7.85
  -1  -1   2  250.89    7.94
  -1  -1   1  691.83   20.47
   1  -1  -1  668.08   20.61
  -1  -1   1  708.51   20.75
   1  -1   0 2555.57   75.74
  -1  -1   0 2593.58   76.02
  -1   1   0 2632.97   76.16
  -1  -1   0 2645.47   76.10
   1  -1   1 1080.05   32.10
  -1  -1  -1 1071.58   31.93
  -1   1  -1 1082.10   32.05
   1  -1   1 1046.30   31.90
  -1  -1  -1 1113.53   32.01
   1   1   2    8.05    0.99
   1  -1   2    8.82    1.04
   1  -1   2    8.07    0.67
  -1   1  -2    6.68    0.73
  -1  -1  -2    7.76    0.71
   1   1   3  537.75   16.66
   1   1   3  535.02   17.11
   1  -1   3  540.52   17.21
  -1  -1  -3  556.05   16.17
  -1   1  -3  500.47   16.18
   1  -1   4   79.84    3.08
   1   1   4   82.86    3.59
   1   1   4   85.76    4.10
   1  -1   4   77.66    2.64
   1  -1   4   76.19    3.93
  -1   1  -4   70.63    2.70
   1  -1   5  198.32    6.90
   1   1   5  206.55    7.52
   1  -1   5  201.69    8.20
   1   1   5  200.61    8.31
   1   1   6  449.11   15.11
   1  -1   6  448.60   14.33
   1   1   6  447.74   16.30
   1  -1   6  441.16   16.07
   1   1   6  467.09   16.43
   1   1   7    3.96    0.93
   1   1   7    4.34    1.49
   1   1   7    4.67    1.43
   1  -1   7    3.65    1.25
   1   1   8  458.12   15.69
   1   1   8  458.70   17.29
   1  -1   8  461.07   14.08
   1  -1   8  454.34   14.28
   1   1   8  440.24   14.18
   1  -1   8  435.90   14.00
   1   1   8  420.73   13.99
   1   1   8  459.12   13.95
   1  -1   8  445.96   14.05
   1   1   8  456.60   14.15
   1  -1   8  455.74   14.09
   1  -1   8  447.81   14.04
   1   1   9  188.76    9.36
   1  -1   9  186.09    6.48
   1  -1   9  177.22    6.66
   1   1   9  187.85    6.60
   1  -1   9  189.39    6.44
   1   1   9  170.74    6.39
   1  -1   9  178.28    6.27
   1   1   9  189.72    6.32
   1  -1   9  176.19    6.25
   1  -1   9  180.72    6.44
   1   1   9  191.14    6.56
   1   1   9  185.76    6.56
   1  -1   9  183.90    6.60
   1  -1   9  183.46    6.45
   1  -1  10  110.95    4.43
   1   1  10  105.09    4.35
   1  -1  10  108.61    4.22
   1  -1  10  104.13    4.05
   1   1  10  105.39    4.20
   1   1  10  106.82    4.27
   1  -1  10  110.73    4.19
   1   1  10  104.34    4.04
   1  -1  10   99.09    3.99
   1  -1  10  104.12    4.22
   1   1  10  111.87    4.36
   1   1  10  103.75    4.31
   1  -1  10  107.17    4.44
   1  -1  10   95.86    6.60
   1   1  10  102.87    6.80
   1   1  11    0.18    0.62
   1  -1  11   -0.08    0.80
   1  -1  11    1.16    0.49
   1   1  11    0.24    0.65
   1   1  11    1.09    0.61
   1  -1  11    0.67    0.51
   1  -1  11   -0.86    0.78
   1  -1  11    0.91    0.60
   1   1  11    1.16    0.66
   1  -1  11    0.39    0.56
   1  -1  11    0.68    0.64
   1   1  11    0.64    0.66
   1  -1  11   -0.36    1.08
   1   1  11    0.36    1.08
   1   1  12   14.48    1.20
   1  -1  12   12.68    1.24
   1  -1  12   13.14    1.18
   1   1  12   13.57    1.23
   1  -1  12   13.52    1.16
   1  -1  12   13.63    1.14
   1  -1  12   13.35    1.20
   1  -1  12   14.37    1.33
   1   1  12   14.66    1.33
   1   1  13   16.16    1.17
   1   1  13   12.74    1.07
   1  -1  13   12.93    1.04
   1   1  13   12.11    1.01
   1  -1  13   13.78    1.10
   1   1  13   14.38    1.20
   1  -1  13   11.63    1.13
   1   1  13    9.01    1.01
   1  -1  13   11.24    1.04
   1   1  14   13.40    0.95
   1  -1  14   13.18    0.93
   1  -1  14   13.47    1.04
  -1   2  15   17.54    1.21
  -1   2  15   19.16    1.22
  -1   2  14   16.68    1.16
  -1  -2  14   15.53    1.19
  -1   2  14   17.02    1.19
  -1   2  13    5.29    0.88
  -1  -2  13    3.44    0.76
  -1  -2  13    2.43    0.76
  -1   2  13    5.12    0.88
  -1  -2  13    2.48    0.86
  -1  -2  13    5.37    0.79
  -1   2  13    5.96    0.91
  -1  -2  13    4.44    0.92
  -1  -2  12    9.25    1.14
  -1  -2  12    9.35    1.06
  -1  -2  12   11.09    1.05
  -1   2  12   10.46    1.18
  -1  -2  12    8.87    1.17
  -1   2  12   11.47    1.15
  -1   2  12   11.14    1.16
  -1  -2  12    7.98    1.10
  -1   2  12    9.51    0.97
  -1  -2  12   10.22    1.09
  -1   2  12    9.05    0.90
  -1  -2  12   10.79    1.10
  -1   2  11   15.91    2.29
  -1  -2  11   18.80    2.72
  -1  -2  11   20.24    1.55
  -1  -2  11   19.12    1.43
  -1  -2  11   17.13    1.67
  -1  -2  11   18.96    1.60
  -1  -2  11   19.29    1.52
  -1   2  11   18.37    1.50
  -1  -2  11   18.46    1.39
  -1  -2  11   19.70    1.46
  -1  -2  11   16.40    1.24
  -1   2  11   19.35    1.52
  -1  -2  11   17.61    1.49
  -1   2  11   19.52    1.39
  -1  -2  11   18.99    1.51
  -1   2  11   18.72    3.17
  -1   2  11   21.58    1.68
  -1  -2  11   19.92    1.58
  -1   2  10   26.07    1.76
  -1  -2  10   24.61    1.73
  -1  -2  10   27.70    1.60
  -1  -2  10   28.06    1.76
  -1   2  10   26.57    1.67
  -1  -2  10   28.21    1.76
  -1  -2  10   30.80    1.83
  -1  -2  10   24.35    1.62
  -1  -2  10   22.90    3.00
  -1   2  10   19.73    2.55
  -1  -2  10   27.48    1.83
  -1  -2  10   31.66    2.03
  -1  -2  10   25.52    1.64
  -1   2  10   27.68    1.64
  -1   2  10   24.71    3.51
  -1  -2  10   27.78    1.69
  -1  -2  10   25.26    1.53
  -1  -2  10   26.66    1.76
  -1  -2   9    1.82    0.59
  -1   2   9    1.98    1.03
  -1  -2   9    1.97    1.11
  -1  -2   9    1.31    0.57
  -1  -2   9    1.62    0.60
  -1   2   9    1.14    0.48
  -1  -2   9    0.80    0.62
  -1  -2   9    1.32    0.53
  -1  -2   9    1.39    0.59
  -1  -2   9    1.69    0.65
  -1  -2   9    2.00    0.49
  -1   2   9    1.94    0.57
  -1  -2   9    1.78    0.60
  -1  -2   9    1.31    0.44
  -1  -2   9    2.13    0.64
  -1  -2   9    1.50    0.55
  -1   2   9    1.65    0.65
  -1   2   9    2.19    0.62
  -1  -2   9    1.31    1.25
  -1   2   9    0.36    1.14
  -1  -2   8    7.04    1.49
  -1   2   8    6.36    1.31
  -1  -2   8    5.48    0.85
  -1  -2   8    6.55    0.86
  -1  -2   8    5.92    0.74
  -1  -2   8    6.66    0.77
  -1  -2   8    6.49    0.80
  -1   2   8    4.54    1.51
  -1  -2   8    6.88    1.65
  -1   2   7    1.05    0.60
  -1  -2   7    2.44    1.06
  -1  -2   7    1.35    0.99
  -1   2   7    1.25    1.04
  -1   2   6  103.89    4.87
  -1  -2   6  103.11    5.17
  -1   2   6  100.53    5.40
  -1   2   5  826.94   25.48
  -1  -2   5  809.49   25.20
  -1  -2   5  808.44   25.82
   1  -2  -5  830.13   24.69
  -1   2   5  800.27   24.74
  -1  -2   4  821.71   25.92
  -1  -2   4  823.20   25.65
  -1   2   4  833.84   25.68
  -1   2   4  869.71   25.51
  -1   2   4  830.28   25.95
  -1  -2   3  931.99   29.32
  -1   2   3  988.45   29.43
  -1   2   3  936.62   29.11
  -1  -2   3  978.84   29.47
  -1   2   2  182.80    6.61
  -1  -2   2  192.99    6.59
  -1   2   2  190.61    6.65
  -1  -2   2  190.05    6.55
  -1   2   1  739.88   21.83
  -1  -2   1  712.06   21.18
   1  -2   0   32.37    1.34
  -1  -2   0   31.28    1.79
  -1   2   0   35.11    1.91
  -1  -2   0   31.38    1.77
   1  -2   1    2.96    0.54
  -1   2  -1    3.35    0.72
  -1  -2  -1    2.83    0.67
   1   2   2  244.44    8.34
  -1   2  -2  262.14    8.35
   1  -2   2  244.46    8.32
   1  -2   2  245.54    7.70
   1   2   2  238.99    8.38
  -1   2  -3  889.98   27.21
   1  -2   3  950.03   27.81
   1  -2   3  883.93   26.43
   1   2   3  926.73   27.83
  -1   2  -4    0.70    0.46
   1   2   4    0.80    0.71
   1  -2   4    0.14    0.72
   1   2   4    1.00    0.87
   1   2   5 1087.56   31.51
   1  -2   5  967.09   29.86
   1   2   5  996.11   29.99
   1   2   5 1092.12   32.26
   1  -2   5 1047.54   32.03
   1   2   6   96.05    4.77
   1   2   6   91.49    5.36
   1   2   6  100.88    5.57
   1  -2   6   89.81    5.13
   1   2   7   -0.19    0.76
   1  -2   7    0.25    0.99
   1   2   7    0.55    1.11
   1   2   7    0.28    1.00
   1  -2   8   55.03    2.52
   1   2   8   51.62    3.73
   1   2   8   61.38    4.65
   1  -2   8   63.95    4.62
   1  -2   8   58.71    2.69
   1   2   8   55.42    2.66
   1  -2   8   58.52    2.69
   1  -2   8   57.69    2.78
   1  -2   8   57.18    2.58
   1   2   8   59.85    2.59
   1  -2   8   55.96    2.62
   1  -2   8   56.79    2.57
   1   2   8   59.46    2.65
   1  -2   8   61.06    2.79
   1   2   8   60.85    2.69
   1  -2   8   59.46    2.57
   1  -2   9    2.10    0.60
   1   2   9    1.47    0.62
   1  -2   9    1.53    0.69
   1   2   9    2.11    0.73
   1  -2   9    1.07    0.58
   1  -2   9    1.52    0.64
   1   2   9    2.38    0.68
   1  -2   9    1.39    0.55
   1  -2   9    1.74    0.67
   1   2   9    1.41    0.58
   1  -2   9    0.56    0.45
   1  -2   9    0.47    0.74
   1  -2   9    1.97    1.17
   1   2   9    1.33    1.10
   1   2   9    1.84    0.68
   1  -2   9    0.43    0.49
   1  -2   9    1.21    0.63
   1  -2  10    0.54    0.52
   1  -2  10    0.07    0.56
   1  -2  10   -0.10    0.66
   1   2  10    0.51    0.55
   1  -2  10    0.67    0.52
   1   2  10    1.48    0.63
   1  -2  10    0.53    0.71
   1   2  10    1.23    0.65
   1  -2  10    0.27    0.58
   1  -2  10   -0.42    0.82
   1   2  10    1.40    1.00
   1   2  10    0.57    0.59
   1  -2  10   -1.06    0.92
   1  -2  10    1.13    0.58
   1  -2  11   60.30    2.75
   1   2  11   63.78    2.90
   1  -2  11   56.71    2.95
   1   2  11   60.02    2.86
   1  -2  11   53.57    2.55
   1  -2  11   57.53    2.78
   1  -2  11   58.53    2.69
   1   2  11   62.94    2.81
   1   2  11   51.48    4.59
   1  -2  11   63.16    2.72
   1  -2  11   57.60    2.60
   1   2  11   58.47    2.66
   1  -2  12   19.83    1.46
   1   2  12   20.55    1.40
   1  -2  12   19.89    1.59
   1   2  12   19.65    1.47
   1  -2  12   20.38    1.36
   1   2  12   18.48    1.45
   1  -2  13   15.95    1.32
   1   2  13   19.66    1.20
   1   2  13   16.96    1.17
   1   2  13   18.55    1.27
   1   2  13   16.73    1.26
   1  -2  14    0.89    0.41
   1  -2  14    1.20    0.50
   1   2  14    1.03    0.46
  -1   3  15    2.70    0.46
  -1   3  15    1.18    0.47
  -1   3  14    1.75    0.58
  -1   3  14    1.09    0.54
  -1   3  13    3.82    0.77
  -1  -3  13    3.22    0.73
  -1  -3  13    6.28    0.91
  -1  -3  13    3.22    0.68
  -1  -3  13    2.86    0.82
  -1  -3  13    3.16    0.66
  -1   3  13    4.14    0.80
  -1  -3  12   35.59    2.10
  -1  -3  12   36.55    2.06
  -1  -3  12   33.00    1.90
  -1  -3  12   27.90    1.88
  -1  -3  12   32.90    2.01
  -1   3  12   33.42    2.02
  -1  -3  12   35.98    1.98
  -1  -3  12   34.04    2.29
  -1  -3  12   34.65    1.92
  -1  -3  11   34.33    2.16
  -1  -3  11   35.78    2.07
  -1  -3  11   38.34    2.22
  -1  -3  11   41.29    3.99
  -1  -3  11   37.35    2.28
  -1  -3  11   38.20    2.45
  -1  -3  11   35.64    2.07
  -1  -3  11   38.13    2.13
  -1  -3  11   39.59    2.21
  -1   3  11   40.25    2.23
  -1  -3  11   37.48    2.07
  -1   3  11   38.48    2.01
  -1  -3  11   35.49    2.13
  -1   3  11   31.28    4.03
  -1  -3  11   37.39    2.18
  -1   3  10   57.82    2.80
  -1  -3  10   57.42    2.78
  -1  -3  10   49.46    2.63
  -1  -3  10   49.52    2.50
  -1   3  10   56.16    2.64
  -1   3  10   53.63    2.66
  -1  -3  10   47.96    2.61
  -1   3  10   42.69    3.66
  -1  -3  10   59.61    4.73
  -1  -3  10   54.01    2.77
  -1  -3  10   58.52    2.99
  -1   3  10   56.57    2.47
  -1  -3  10   55.20    2.61
  -1  -3  10   54.11    2.64
  -1  -3  10   50.39    2.61
  -1   3  10   49.58    4.86
  -1  -3  10   54.04    2.68
  -1  -3   9    6.55    0.97
  -1  -3   9    9.83    1.06
  -1   3   9    8.82    0.98
  -1   3   9    7.84    1.54
  -1  -3   9    8.01    0.97
  -1  -3   9    8.82    1.15
  -1   3   9    7.44    2.05
  -1   3   9    6.76    0.88
  -1  -3   9    8.27    0.93
  -1   3   9   10.51    1.13
  -1  -3   9    9.37    1.03
  -1  -3   9    7.99    0.96
  -1  -3   9   10.44    1.03
  -1   3   8   97.78    5.45
  -1  -3   8  107.85    4.17
  -1  -3   8  113.01    4.39
  -1  -3   8  122.84    6.42
  -1   3   8  111.62    6.66
  -1  -3   8  106.42    4.13
  -1  -3   8  106.76    4.11
  -1  -3   8  100.24    4.04
  -1   3   8  108.56    4.11
  -1  -3   8  106.17    4.09
  -1   3   8  112.55    4.21
  -1   3   8  110.29    4.10
  -1  -3   8  108.15    4.02
  -1  -3   7  100.02    5.47
  -1   3   7   99.59    5.86
  -1   3   7   95.60    4.95
  -1  -3   6  502.02   16.16
  -1  -3   6  480.90   17.02
  -1   3   6  503.36   16.52
  -1   3   6  488.53   15.69
  -1   3   6  472.29   17.31
  -1  -3   6  482.82   16.83
  -1  -3   5  571.75   18.94
  -1  -3   5  564.94   18.29
  -1   3   5  584.45   18.42
  -1   3   5  559.11   18.12
   1  -3  -5  582.29   18.07
  -1  -3   5  548.81   18.51
  -1  -3   4   61.06    3.02
  -1  -3   4   56.40    3.16
  -1   3   4   60.92    3.03
  -1  -3   4   52.38    2.79
   1  -3  -4   53.70    2.88
  -1  -3   3   33.96    2.17
  -1  -3   3   34.57    1.80
  -1   3   3   35.74    2.27
  -1  -3   2   58.77    2.99
  -1   3   2   67.09    3.02
  -1  -3   2   59.99    2.27
  -1   3   2   70.20    3.29
   1   3  -2   64.11    2.32
  -1   3   1  909.58   27.53
   1   3  -1  908.76   27.19
  -1  -3   0  123.19    4.90
  -1   3   0  130.77    5.06
   1   3   0  112.57    4.37
   1  -3   1   99.58    3.77
  -1   3  -1  105.99    4.39
   1   3   1   91.12    3.97
   1  -3   2   81.80    3.46
   1  -3   2   79.67    3.21
   1   3   2   78.58    3.37
  -1   3  -2   80.50    3.77
   1   3   2   73.86    3.49
   1  -3   3  365.95   12.19
   1  -3   3  347.87   11.33
   1   3   3  374.18   12.25
  -1   3  -3  371.35   12.18
   1   3   3  362.09   12.23
   1  -3   4    2.60    0.98
   1  -3   4    1.80    0.39
   1   3   4    1.96    1.00
   1  -3   4    0.91    0.58
  -1   3  -4    2.58    0.74
   1  -3   5  216.71    8.41
   1  -3   5  200.10    6.94
   1   3   5  217.43    8.55
  -1   3  -5  192.40    7.16
   1   3   5  188.55    7.12
   1   3   5  195.59    7.98
   1  -3   6    3.03    1.17
   1   3   6    6.68    1.55
   1   3   6    3.84    1.03
   1   3   7  232.77    7.69
   1  -3   7  236.86    7.76
   1  -3   7  230.21    7.87
   1   3   7  239.08    7.68
   1  -3   7  231.35    7.72
   1   3   7  241.35    9.79
   1  -3   7  246.23   10.28
   1   3   7  235.09   10.46
   1  -3   7  209.09    7.58
   1   3   8   34.02    1.86
   1   3   8   35.80    3.17
   1  -3   8   31.28    1.80
   1  -3   8   35.35    2.08
   1  -3   8   29.59    1.82
   1   3   8   32.37    1.82
   1  -3   8   36.77    1.75
   1  -3   8   34.26    1.97
   1   3   8   33.73    3.53
   1  -3   8   32.55    3.33
   1  -3   8   31.96    1.76
   1   3   8   37.28    1.96
   1  -3   8   36.38    1.96
   1  -3   8   31.78    1.77
   1  -3   9   26.11    1.60
   1  -3   9   28.48    1.80
   1  -3   9   26.11    1.80
   1   3   9   28.33    1.79
   1  -3   9   27.32    1.91
   1  -3   9   24.59    1.61
   1  -3   9   23.33    1.66
   1   3   9   24.23    1.64
   1  -3   9   22.93    1.61
   1   3   9   26.94    1.75
   1  -3   9   27.98    1.63
   1  -3   9   28.04    1.58
   1   3   9   29.52    1.74
   1   3   9   30.80    1.78
   1  -3   9   28.84    3.32
   1   3   9   24.41    3.02
   1  -3  10    1.41    1.11
   1   3  10   -0.34    1.07
   1   3  10    0.91    0.64
   1  -3  10    0.65    0.49
   1  -3  10    0.89    0.54
   1   3  10    0.40    0.53
   1  -3  10    0.14    0.48
   1   3  10    0.51    0.58
   1   3  10    0.79    0.59
   1  -3  10    0.41    0.55
   1  -3  10    0.65    0.73
   1   3  10    1.02    0.62
   1  -3  10    0.85    0.66
   1  -3  10   -0.57    0.97
   1   3  10    1.64    0.72
   1  -3  10    0.57    0.58
   1  -3  10    0.57    0.75
   1  -3  11    0.27    0.50
   1  -3  11    0.08    0.53
   1  -3  11   -1.48    0.88
   1   3  11   -0.79    0.62
   1  -3  11    0.18    0.59
   1  -3  11   -0.25    0.57
   1   3  11   -0.08    0.51
   1  -3  11   -0.41    0.52
   1  -3  11    0.20    0.71
   1   3  11    0.26    0.64
   1   3  11   -0.15    0.52
   1  -3  12   -0.26    0.75
   1   3  12   -0.34    0.58
   1  -3  12    0.13    0.48
   1  -3  12    0.07    0.56
   1   3  13   22.89    1.51
   1  -3  13   23.86    1.70
   1  -3  14    1.84    0.49
  -1   4  15    0.92    0.31
  -1   4  14    9.87    0.86
  -1   4  14   10.50    0.86
  -1  -4  14    9.25    0.85
  -1  -4  13   76.48    2.26
  -1   4  13    3.15    0.75
  -1   4  13    4.47    0.78
  -1  -4  13    3.79    0.74
  -1  -4  13   55.05    1.88
  -1  -4  12   29.55    1.81
  -1  -4  12   29.88    1.91
  -1  -4  12   29.22    1.85
  -1  -4  12   32.86    1.87
  -1  -4  12   33.65    2.05
  -1  -4  12   31.08    2.11
  -1  -4  12   26.35    1.73
  -1   4  12   32.42    1.91
  -1  -4  12   32.19    1.86
  -1   4  12   30.34    1.90
  -1  -4  11   60.47    2.91
  -1  -4  11   63.41    3.24
  -1  -4  11   64.45    3.01
  -1  -4  11   61.40    2.83
  -1  -4  11   61.50    2.87
  -1  -4  11   61.69    2.95
  -1   4  11   60.97    2.92
  -1  -4  11   48.31    2.62
  -1   4  11   56.72    2.61
  -1  -4  11   58.31    2.83
  -1  -4  11   62.23    2.92
  -1  -4  10   45.98    2.50
  -1  -4  10   45.94    2.46
  -1  -4  10   52.15    2.79
  -1   4  10   41.82    4.52
  -1  -4  10   44.67    2.39
  -1  -4  10   49.17    2.50
  -1  -4  10   43.76    2.23
  -1   4  10   47.72    2.46
   1  -4 -10   44.93    2.18
  -1  -4  10   43.50    2.39
  -1  -4  10   43.64    2.41
  -1  -4  10   44.02    2.37
  -1   4  10   41.75    2.28
  -1  -4   9   12.96    2.20
  -1  -4   9   12.70    1.21
  -1  -4   9   12.09    1.10
  -1  -4   9   11.85    1.39
  -1   4   9   11.69    2.33
  -1  -4   9   13.36    1.22
  -1  -4   9    9.89    1.12
  -1  -4   9    9.73    1.15
  -1  -4   9   12.85    1.09
  -1   4   9   10.44    1.08
  -1   4   9   12.99    1.19
  -1   4   9   12.42    1.13
  -1  -4   9   11.46    1.17
  -1  -4   8   76.06    3.20
  -1  -4   8   73.92    3.04
  -1  -4   8   73.69    3.35
  -1   4   8   71.88    5.31
  -1   4   8   70.02    4.26
  -1  -4   8   66.42    4.80
  -1  -4   8   71.28    3.12
  -1  -4   8   73.79    3.16
  -1   4   8   74.25    3.07
  -1   4   8   70.86    3.04
  -1  -4   8   70.38    2.94
  -1   4   8   66.63    3.00
  -1  -4   7   93.13    3.50
  -1   4   7   86.64    5.53
  -1  -4   7   89.91    3.55
  -1  -4   7   87.69    4.41
  -1  -4   7   97.95    5.58
  -1   4   7   86.84    4.65
  -1  -4   6    3.97    1.15
  -1   4   6    4.18    1.00
  -1   4   6    3.82    0.91
   1  -4  -6    4.30    0.91
  -1   4   6    5.25    1.35
  -1  -4   6    3.76    0.96
  -1   4   5   94.83    4.37
  -1  -4   5   97.30    4.57
  -1   4   5   92.07    4.59
  -1   4   5   94.46    4.98
   1  -4  -5   95.38    4.49
  -1  -4   4  137.08    5.78
  -1   4   4  139.97    6.01
   1  -4  -4  137.73    5.89
  -1  -4   3  559.55   18.96
   1  -4  -3  582.06   19.15
  -1   4   2    5.41    0.90
  -1   4   2    7.06    1.23
   1   4  -2    4.92    0.60
  -1  -4   2    6.93    1.17
  -1   4   1    0.52    0.53
   1   4  -1    0.07    0.41
  -1   4   0  637.79   20.43
   1   4   0  621.22   19.57
  -1  -4   0  628.36   20.34
  -1   4  -1   92.97    4.44
   1   4   1   86.55    3.93
  -1  -4  -1   91.52    4.41
   1   4   2  126.07    5.29
  -1   4  -2  129.88    5.66
   1  -4   2  126.61    5.05
   1  -4   2  125.72    5.03
   1  -4   2  122.34    5.34
   1   4   3    4.22    1.05
  -1   4  -3    5.51    1.16
   1  -4   3    3.35    0.83
   1  -4   3    6.09    0.87
   1   4   3    4.73    0.96
   1  -4   3    5.62    1.04
  -1   4  -4  336.28   12.20
   1  -4   4  358.75   12.46
   1  -4   4  345.81   11.25
   1   4   4  358.91   12.44
   1  -4   4  336.76   11.90
  -1   4  -5    0.43    0.57
   1   4   5    0.14    0.54
   1   4   5    1.42    0.91
   1  -4   5    0.47    0.55
   1  -4   5    1.33    0.75
   1   4   6    3.34    1.24
   1  -4   6    3.20    1.16
   1  -4   7    2.68    0.65
   1   4   7    2.03    1.16
  -1  -4  -7    2.47    0.55
   1   4   7    3.55    0.63
   1  -4   7    2.48    0.72
   1  -4   7    1.97    0.68
   1  -4   7    3.03    0.70
   1  -4   7    3.60    0.77
   1  -4   7    2.83    0.58
   1  -4   7    3.64    0.60
   1  -4   7    1.19    0.83
   1  -4   7    3.23    1.31
   1   4   7    0.89    0.99
   1  -4   7    3.34    0.67
   1  -4   8   15.31    2.37
   1   4   8   15.05    2.36
   1  -4   8   14.47    1.13
  -1  -4  -8   15.05    1.12
   1  -4   8   15.47    1.45
   1  -4   8   12.50    1.13
   1  -4   8   12.08    1.23
   1   4   8   12.91    2.13
   1  -4   8   13.64    1.24
   1  -4   8   14.65    1.29
   1   4   8   14.76    1.25
   1   4   8   15.05    1.20
   1  -4   9    8.18    1.20
   1   4   9   10.55    1.08
   1  -4   9    8.68    1.11
   1  -4   9   11.92    1.15
   1  -4   9    8.88    1.14
   1   4   9    9.23    1.07
   1  -4   9    8.86    0.88
   1  -4   9   11.00    1.02
   1   4   9   11.21    2.13
   1  -4   9    8.66    1.90
   1   4   9   10.61    1.10
   1   4   9   10.77    1.12
   1  -4   9   10.68    0.94
   1  -4  10   66.80    3.39
   1  -4  10   70.60    3.13
   1   4  10   65.41    3.04
   1  -4  10   68.94    3.16
   1  -4  10   69.77    3.08
   1  -4  10   68.14    2.87
   1  -4  10   71.78    3.33
   1  -4  10   66.68    2.93
   1  -4  10   69.04    5.28
   1   4  10   52.16    4.67
   1   4  10   66.45    3.12
   1   4  10   65.43    3.07
   1  -4  10   62.15    2.77
   1  -4  11    0.08    0.58
   1   4  11   -0.08    0.59
   1   4  11   -0.30    0.55
   1   4  11   -0.17    0.58
   1  -4  11    0.18    0.64
   1  -4  11   -0.16    0.56
   1   4  11    0.07    0.48
   1  -4  11    0.31    0.76
   1  -4  12   24.92    1.62
   1   4  12   26.89    1.62
   1   4  12   24.79    1.73
   1  -4  12   25.31    1.68
   1   4  13    0.76    0.43
   1   4  13   -0.54    0.49
   1   4  13   -0.06    0.48
   1  -4  13    0.47    0.45
   1   4  14    4.12    0.51
  -1   5  14    0.68    0.38
  -1   5  14    0.25    0.38
  -1  -5  13   -0.23    0.50
  -1   5  13   -0.11    0.49
  -1  -5  13    0.83    0.49
  -1   5  13    0.57    0.55
  -1  -5  12    1.07    0.87
  -1   5  12    1.60    0.73
  -1  -5  12    1.61    0.67
  -1  -5  12    0.75    0.59
  -1   5  12    2.67    0.69
  -1  -5  12    0.23    0.54
  -1  -5  11    7.18    0.99
  -1   5  11    3.78    0.85
  -1  -5  11    5.47    1.12
  -1  -5  11    3.86    0.79
   1  -5 -11    4.32    0.71
  -1  -5  11    4.11    0.93
  -1  -5  11    3.06    0.76
  -1   5  10    0.58    0.61
  -1   5  10    0.86    0.64
   1  -5 -10    0.81    0.59
  -1  -5  10   -0.28    0.67
  -1  -5  10   -0.09    0.60
  -1  -5  10   -0.17    0.85
  -1  -5  10   -0.09    0.59
  -1  -5  10    0.08    0.56
  -1  -5  10   -0.30    0.67
  -1  -5  10   -0.11    0.79
  -1   5  10    0.39    1.13
  -1  -5  10    0.09    0.78
  -1   5   9  177.10    6.17
  -1   5   9  172.10    6.15
   1  -5  -9  173.78    6.08
  -1  -5   9  158.85    6.25
  -1  -5   9  175.01    6.13
  -1  -5   9  172.70    6.54
  -1  -5   9  182.15    6.31
  -1  -5   9  173.98    6.18
  -1  -5   9  173.54    6.24
  -1  -5   9  178.03    6.33
  -1   5   9  163.17    9.15
  -1  -5   9  184.51    6.35
   1  -5  -8   46.89    2.19
  -1  -5   8   43.30    2.36
  -1   5   8   47.03    2.30
  -1   5   8   45.15    2.24
  -1  -5   8   50.86    2.48
  -1  -5   8   48.01    2.58
  -1  -5   8   46.44    2.27
  -1   5   8   44.12    4.11
  -1  -5   8   50.37    2.44
  -1  -5   8   46.92    2.37
  -1  -5   7    9.60    1.05
  -1  -5   7   13.24    1.13
   1  -5  -7   13.35    1.06
  -1  -5   7   12.72    1.19
  -1  -5   7   12.63    1.04
  -1  -5   7   12.40    1.08
  -1   5   7   12.46    1.04
  -1   5   7   12.84    1.06
  -1  -5   7   13.97    1.12
  -1  -5   7   11.87    1.15
  -1   5   7   14.44    2.34
  -1  -5   7   12.45    1.15
  -1  -5   6   62.12    2.74
  -1   5   6   67.93    4.40
  -1  -5   6   64.76    3.69
  -1   5   6   63.10    3.50
  -1   5   6   64.59    3.87
   1   5  -6   61.71    3.67
  -1  -5   6   59.23    2.72
  -1  -5   6   63.55    2.56
  -1  -5   6   60.77    2.59
  -1  -5   6   49.70    2.45
  -1   5   5    7.39    1.37
  -1   5   5    4.40    0.92
  -1   5   5    6.11    1.33
  -1  -5   5    4.97    1.10
   1  -5  -5    6.88    1.26
  -1   5   4    4.85    1.22
  -1  -5   4    5.04    1.12
  -1   5   4    5.12    1.11
   1  -5  -4    5.42    1.17
  -1   5   3   52.39    3.44
  -1  -5   3   43.62    2.99
   1  -5  -3   42.01    3.12
   1   5  -2  364.65   12.15
  -1  -5   2  393.72   13.61
  -1   5   2  405.33   14.02
   1  -5  -2  400.17   13.70
   1  -5  -1    3.33    1.12
  -1  -5   1    3.85    1.24
  -1   5   1    3.46    0.68
   1   5  -1    4.03    0.78
  -1   5   0  931.03   28.93
   1   5   0  981.01   29.72
  -1   5   0 1031.49   30.92
   1  -5   1    5.92    1.31
  -1  -5  -1    5.73    1.50
   1   5   1    5.94    1.09
  -1   5  -1    6.99    1.43
   1  -5   2    1.16    0.80
   1  -5   2    1.75    0.80
   1   5   2    1.49    0.81
  -1   5  -2    0.94    0.91
   1   5   3  198.50    8.01
  -1   5  -3  196.43    8.18
   1  -5   3  185.81    7.23
   1  -5   3  187.01    7.79
   1   5   4  332.23   12.36
  -1   5  -4  337.96   12.36
   1  -5   4  327.31   11.95
   1  -5   4  313.19   11.12
   1  -5   4  344.27   12.16
  -1   5  -5    0.38    0.68
   1   5   5   -0.18    0.67
   1  -5   5    0.62    0.79
  -1  -5  -6    5.10    0.71
   1   5   6    2.33    1.14
   1  -5   6    3.64    0.71
   1  -5   6    3.98    0.81
   1  -5   6    3.66    1.26
  -1  -5  -6    4.06    0.64
   1  -5   6    3.67    0.73
   1  -5   6    4.26    0.64
   1  -5   6   23.14    1.54
   1   5   6    6.05    0.74
   1  -5   6    3.79    0.75
   1  -5   6    4.62    0.76
   1  -5   6   22.53    1.48
   1   5   7   33.54    3.44
   1  -5   7   38.08    1.93
   1  -5   7   34.59    2.05
  -1  -5  -7   41.08    2.06
   1   5   7   37.65    1.99
   1   5   7   37.77    2.07
   1   5   7   38.35    3.74
  -1  -5  -7   38.60    3.43
   1  -5   7   33.86    3.36
   1  -5   7   38.32    2.20
   1  -5   7   37.96    2.24
   1  -5   7   39.48    2.02
   1  -5   7   56.76    2.45
   1  -5   7   39.78    2.27
   1  -5   7   57.79    2.43
   1  -5   7   35.43    2.09
   1  -5   8   31.56    3.38
   1  -5   8   28.84    1.87
   1  -5   8   26.93    1.84
   1  -5   8   24.16    1.54
  -1  -5  -8   25.02    1.60
   1   5   8   24.63    1.65
   1   5   8   26.08    1.72
   1  -5   8   25.32    1.66
   1  -5   8   26.48    1.95
   1  -5   8   26.87    1.91
   1   5   8   27.84    3.15
   1  -5   9   19.58    1.61
   1  -5   9   19.80    1.73
   1   5   9   15.03    1.33
   1  -5   9   20.10    1.51
   1  -5   9  106.62    3.10
  -1  -5  -9   17.27    1.34
   1   5   9   17.45    1.45
   1  -5   9   17.43    1.30
   1  -5   9  127.37    3.25
   1  -5   9   18.84    1.61
   1  -5   9   17.87    2.69
   1   5   9   16.20    2.48
   1  -5  10   37.40    2.41
   1   5  10   32.83    1.96
   1  -5  10   35.07    2.09
   1   5  10   38.08    2.17
   1  -5  10   35.96    2.21
   1  -5  10   34.78    2.23
   1  -5  11    2.99    0.78
   1   5  11    2.19    0.65
   1   5  11    1.71    0.67
   1  -5  11    2.36    0.72
   1   5  11    1.98    0.66
   1  -5  11    2.49    0.84
   1  -5  11    1.91    0.75
   1  -5  11    3.06    0.72
   1  -5  12    4.00    0.73
   1   5  12    3.30    0.66
   1  -5  12    3.66    0.67
   1   5  12    3.05    0.60
   1  -5  12    3.32    0.66
   1  -5  12    4.11    0.74
   1  -5  13    8.94    0.81
   1   5  13    8.70    0.77
   1  -5  14   13.02    0.70
   1   5  14   12.21    0.71
  -1   6  14    2.03    0.38
  -1   6  13    5.39    0.71
  -1   6  13    2.84    0.51
  -1   6  12   20.39    1.27
  -1  -6  12   20.02    1.36
  -1  -6  11   27.55    1.85
  -1  -6  11   28.97    1.80
  -1  -6  11   29.31    1.94
   1  -6 -11   26.91    1.69
  -1  -6  11   29.50    1.98
  -1  -6  11   29.75    1.92
  -1  -6  10   27.84    1.90
  -1  -6  10   28.06    1.95
  -1  -6  10   25.61    1.75
   1  -6 -10   26.20    1.74
  -1  -6  10   27.31    1.92
  -1   6  10   28.80    1.86
  -1  -6  10   30.14    2.03
  -1  -6  10   29.07    1.93
  -1  -6   9   15.42    1.51
  -1  -6   9   19.63    1.57
  -1  -6   9   19.26    1.56
   1  -6  -9   15.74    1.40
  -1  -6   9   19.15    1.56
  -1   6   9   18.24    1.46
  -1   6   9   15.88    1.37
  -1  -6   9   18.80    1.42
  -1  -6   9   17.53    1.61
   1  -6  -9   16.69    1.34
   1  -6  -8   17.01    1.36
  -1  -6   8   18.35    1.51
   1  -6  -8   18.77    1.46
  -1   6   8   18.57    2.72
  -1  -6   8   21.65    1.55
  -1  -6   8   19.67    1.61
  -1  -6   8   22.01    1.66
  -1  -6   8   17.82    1.51
  -1   6   8   18.08    1.42
  -1   6   8   17.58    1.38
  -1  -6   7    9.59    0.91
  -1   6   7   11.54    1.05
  -1   6   7    8.84    0.93
  -1  -6   7   11.20    1.03
  -1  -6   7   14.24    1.35
  -1  -6   7   11.20    1.23
   1  -6  -7    9.89    1.02
  -1  -6   7   10.70    1.18
  -1   6   7   11.74    2.01
  -1  -6   7   10.25    1.08
  -1  -6   7   13.11    1.22
  -1  -6   7   13.20    1.17
  -1   6   6  187.66    6.57
  -1   6   6  197.11    6.58
  -1  -6   6  195.82    6.90
  -1  -6   6  175.20    6.62
  -1  -6   6  195.58    6.87
  -1  -6   6  193.92    6.72
  -1  -6   6  193.29    6.74
  -1   6   6  203.19    8.92
  -1   6   6  187.84    8.68
   1   6  -6  196.25    8.56
   1  -6  -6  196.65    6.73
  -1  -6   6  186.65    8.17
  -1  -6   6  196.76    6.68
  -1  -6   5  181.22    6.38
  -1  -6   5  194.99    6.66
   1  -6  -5  191.64    8.47
  -1   6   5  198.27    8.31
   1  -6  -5  183.11    6.46
  -1  -6   5  189.26    6.57
  -1  -6   5  196.01    8.22
  -1   6   5  207.09    8.87
   1   6  -5  199.75    8.61
  -1   6   4    0.73    0.90
  -1  -6   4   -0.20    0.76
  -1   6   4    1.31    0.68
   1  -6  -4    1.10    0.98
  -1  -6   3  239.41    9.91
  -1   6   3  247.56   10.43
   1  -6  -3  260.39   10.29
  -1  -6   2   39.29    3.12
   1  -6  -2   38.32    3.11
  -1   6   2   37.44    3.24
   1   6  -1  258.40    9.19
   1  -6  -1  249.71   10.33
  -1  -6   1  264.56   10.47
   1   6   0   21.35    1.90
  -1   6   0   22.69    2.46
   1  -6   1  663.10   22.77
  -1  -6  -1  675.82   23.35
   1  -6   1  691.22   23.11
  -1   6  -1  701.76   23.52
   1   6   1  706.14   22.49
   1  -6   2    4.37    1.15
   1  -6   2    3.93    1.36
  -1  -6  -2    2.35    1.19
   1   6   2    4.39    1.15
  -1   6  -2    3.99    1.33
  -1  -6  -3  108.59    6.03
   1  -6   3  103.75    5.11
   1  -6   3  114.42    5.76
  -1   6  -3  111.67    6.01
   1   6   3  113.21    5.73
  -1  -6  -4    0.12    0.48
   1  -6   4   -1.25    0.93
   1  -6   4   -0.28    0.57
  -1  -6  -4    0.53    1.01
   1  -6   4    0.36    0.50
  -1  -6  -4   -0.25    0.49
   1   6   4    0.47    0.92
  -1   6  -4    0.96    0.97
   1   6   4    0.24    0.87
  -1  -6  -5   54.81    2.60
  -1  -6  -5   58.70    4.49
   1  -6   5   60.71    2.47
   1  -6   5   55.54    2.53
  -1  -6  -5   61.09    2.64
   1  -6   5   57.18    2.70
   1   6   5   62.69    4.43
  -1   6  -5   57.19    4.02
   1   6   5   60.45    4.10
  -1  -6  -6   32.38    1.84
  -1  -6  -6   30.46    3.30
   1  -6   6   32.65    1.74
   1  -6   6   33.83    2.04
  -1  -6  -6   36.86    1.94
   1  -6   6   30.93    1.87
   1  -6   6   33.33    1.90
   1   6   6   32.77    1.74
   1   6   6   36.57    1.91
   1   6   7   28.11    3.25
  -1  -6  -7   29.66    1.71
   1  -6   7   30.52    1.94
   1  -6   7   30.43    1.71
   1  -6   7   27.06    1.92
   1  -6   7   24.52    1.51
   1  -6   7   28.47    1.81
  -1  -6  -7   31.75    1.82
  -1  -6  -7   30.50    3.27
   1   6   7   22.65    2.89
   1  -6   7   27.72    1.95
   1  -6   7   29.85    1.84
   1   6   7   28.52    1.67
   1   6   7   28.60    1.79
   1  -6   8   21.80    1.42
   1  -6   8   25.98    1.76
   1  -6   8   27.17    1.92
   1  -6   8   27.48    1.65
   1  -6   8   27.68    1.95
  -1  -6  -8   28.54    1.74
   1   6   8   24.30    1.59
   1   6   8   23.03    1.64
   1  -6   9   12.71    1.34
   1  -6   9   12.12    1.17
   1   6   9   11.22    1.03
   1  -6   9   10.88    1.34
   1  -6   9   13.32    1.31
  -1  -6  -9   14.05    1.19
   1   6   9   14.50    1.26
   1   6   9   14.48    1.23
   1  -6  10   37.27    2.18
   1  -6  10   37.70    2.03
   1  -6  10   37.14    2.26
   1   6  10   36.95    2.06
   1   6  10   35.14    2.01
  -1  -6 -10   36.71    1.89
   1  -6  11   49.67    2.44
   1  -6  11   46.25    2.33
   1   6  11   44.53    2.17
   1  -6  11   45.74    2.41
   1   6  11   45.22    2.24
   1  -6  11   46.30    2.33
   1  -6  12    5.55    0.74
   1   6  12    5.50    0.63
   1  -6  12    6.25    0.79
   1  -6  12    6.14    0.76
   1   6  12    4.82    0.67
   1  -6  13    5.71    0.56
   1  -6  13    5.96    0.58
   1   6  13    5.92    0.58
  -1   7  13    0.97    0.43
  -1   7  12    7.36    0.68
  -1  -7  12    7.74    0.85
  -1   7  12    7.64    0.87
  -1  -7  12    7.65    0.81
   1  -7 -12    8.17    0.70
  -1  -7  12    7.18    0.87
  -1  -7  11   17.31    1.35
  -1  -7  11   16.88    1.38
  -1  -7  11   17.11    1.30
   1  -7 -11   16.35    1.21
  -1   7  11   14.73    1.06
  -1  -7  10   27.68    1.76
  -1  -7  10   23.25    1.77
  -1  -7  10   24.33    1.68
  -1  -7  10   27.29    1.79
   1  -7 -10   24.53    1.62
  -1   7   9    3.32    0.76
   1  -7  -9    2.52    0.74
   1  -7  -9    3.39    0.70
  -1  -7   9    3.17    0.89
  -1  -7   9    3.41    0.83
  -1  -7   9    4.12    0.85
  -1  -7   9    2.69    0.64
  -1  -7   9    2.94    0.83
  -1  -7   8  148.17    5.50
   1  -7  -8  149.37    5.46
  -1  -7   8  139.09    5.51
  -1   7   8  146.37    5.31
   1  -7  -8  150.08    5.42
  -1  -7   8  133.28    5.06
  -1  -7   8  144.08    5.44
  -1  -7   7    5.05    0.86
   1  -7  -7    5.17    0.88
  -1  -7   7    4.71    0.74
  -1  -7   7    3.78    0.88
   1  -7  -7    5.15    0.83
  -1  -7   7    4.22    0.88
  -1   7   7    6.36    0.84
  -1  -7   7    5.45    0.87
   1  -7  -6   79.88    3.32
  -1  -7   6   77.79    3.43
  -1  -7   6   71.63    3.17
  -1  -7   6   77.38    3.24
  -1   7   6   84.53    5.30
  -1  -7   6   76.22    3.52
  -1  -7   6   74.76    3.23
  -1   7   6   75.75    3.11
  -1  -7   6   69.43    4.45
  -1  -7   5   17.08    1.39
  -1  -7   5   18.90    1.28
   1  -7  -5   18.63    1.26
  -1   7   5   17.13    1.15
   1  -7  -5   18.77    1.37
  -1  -7   5   19.81    2.29
  -1   7   5   19.10    2.53
   1   7  -5   15.92    2.35
  -1  -7   5   17.69    1.25
   1   7  -4  150.88    7.66
  -1   7   4  146.19    7.69
   1  -7  -4  137.92    4.97
   1  -7  -4  139.52    5.07
  -1  -7   4  142.38    5.17
   1  -7  -4  138.63    7.34
  -1  -7   4  145.60    7.12
  -1  -7   4  135.75    4.88
  -1   7   3    5.54    1.53
   1  -7  -3    7.40    1.64
  -1  -7   3    5.42    1.50
   1  -7  -3    5.92    0.78
  -1  -7   3    5.93    0.82
   1  -7  -2  591.70   20.84
  -1   7   2  638.66   21.40
   1  -7  -2  578.89   17.80
  -1  -7   2  611.46   20.78
   1  -7  -2  561.84   17.78
  -1  -7   1  185.43    8.52
   1  -7  -1  171.09    8.38
  -1   7   0   33.41    3.35
   1  -7   0   33.13    3.06
   1   7   0   32.11    2.53
   1  -7   1  151.14    7.59
   1   7   1  164.85    7.09
  -1  -7  -1  171.44    7.97
   1  -7   1  148.95    7.25
  -1   7  -1  165.82    8.13
  -1  -7  -1  151.63    5.29
   1  -7   1  138.09    5.20
   1  -7   2   22.22    1.53
   1  -7   2   21.40    1.38
   1  -7   2   23.46    2.66
  -1   7  -2   26.58    3.01
  -1  -7  -2   22.97    2.75
   1  -7   2   30.09    2.74
   1   7   2   25.91    2.57
  -1  -7  -2   24.46    1.42
   1  -7   3    0.54    0.44
   1  -7   3    1.02    0.81
   1  -7   3    0.59    0.75
  -1  -7  -3   -0.30    1.17
   1  -7   3    0.19    0.46
   1   7   3    0.86    0.86
  -1   7  -3    0.88    1.04
  -1  -7  -3    1.52    0.56
   1  -7   3    0.23    0.62
  -1  -7  -3   -0.20    0.48
   1   7   3    1.24    0.85
   1  -7   3    0.68    0.50
   1  -7   4   -0.07    0.53
  -1   7  -4    0.87    1.00
   1   7   4   -0.29    0.98
  -1  -7  -4    0.63    1.16
   1  -7   4    0.42    0.60
  -1  -7  -4    0.66    0.52
   1  -7   4    0.54    0.46
   1  -7   4    0.15    0.56
   1  -7   4    1.01    0.43
   1   7   4    0.55    0.91
  -1  -7  -5   38.65    2.11
   1  -7   5   40.22    2.22
   1  -7   5   40.81    2.10
   1   7   5   42.48    3.72
  -1   7  -5   34.43    3.41
   1  -7   5   35.40    1.97
   1   7   5   37.39    1.98
  -1  -7  -5   41.65    2.13
   1   7   5   41.97    3.82
  -1  -7  -5   38.05    3.78
  -1  -7  -6   55.83    2.63
   1   7   6   47.86    4.38
   1   7   6   53.20    2.56
  -1  -7  -6   52.92    2.64
   1  -7   6   50.58    2.58
   1  -7   6   56.50    2.81
  -1  -7  -6   54.78    4.62
   1  -7   7   11.20    1.26
  -1  -7  -7    9.16    1.99
   1   7   7    9.13    1.03
   1   7   7    9.01    0.93
  -1  -7  -7    9.73    1.09
  -1  -7  -7   10.16    1.08
   1  -7   7    9.80    1.11
   1  -7   7   11.10    1.25
   1  -7   8   64.65    3.31
   1  -7   8   71.20    3.28
   1   7   8   71.45    3.20
   1   7   8   68.79    3.01
  -1  -7  -8   77.35    3.26
  -1  -7  -8   72.31    3.09
   1  -7   8   70.47    3.25
   1  -7   8   69.21    3.37
   1  -7   9   35.78    2.22
   1  -7   9   36.11    2.13
   1   7   9   34.36    1.99
   1   7   9   36.32    1.92
  -1  -7  -9   37.82    2.02
   1  -7   9   36.70    2.20
   1  -7   9   32.07    2.11
   1  -7  10    7.31    1.01
   1   7  10    6.27    0.80
   1   7  10    6.35    0.91
   1  -7  10    7.55    0.97
   1  -7  10    6.34    0.98
  -1  -7 -10    7.06    0.83
   1  -7  10    5.86    0.85
   1  -7  11    0.95    0.50
   1  -7  11    1.83    0.69
   1  -7  11    1.35    0.56
   1   7  11    0.88    0.48
   1   7  12   -0.30    0.37
  -1  -8  12    0.26    0.42
  -1   8  12    0.33    0.43
   1  -8 -11   18.02    1.17
  -1  -8  11   14.71    1.14
  -1  -8  11   18.04    1.32
  -1  -8  11   18.72    1.23
  -1  -8  10    9.66    1.01
   1  -8 -10    7.91    0.93
  -1  -8  10    6.56    0.98
  -1  -8  10    7.36    0.91
   1  -8 -10    8.47    0.84
   1  -8  -9    1.47    0.61
  -1  -8   9   -0.19    0.67
  -1  -8   9    0.63    0.59
  -1  -8   9    0.80    0.67
   1  -8  -9    0.72    0.57
  -1  -8   9    0.60    0.61
   1  -8  -8   15.53    2.58
  -1  -8   8   14.38    1.35
  -1  -8   8   16.63    1.35
   1  -8  -8   14.90    1.31
  -1   8   8   14.39    1.20
  -1  -8   8   13.90    1.11
   1  -8  -8   14.49    1.29
  -1  -8   8   14.87    1.28
   1  -8  -7  117.92    4.62
  -1  -8   7  111.93    4.73
  -1  -8   7  118.15    4.72
  -1  -8   7  115.83    4.51
   1  -8  -7  115.81    4.62
  -1  -8   7  113.61    4.48
  -1   8   7  117.59    4.37
  -1  -8   7  115.73    4.47
  -1  -8   6   29.20    1.91
  -1  -8   6   20.47    1.49
  -1  -8   6   26.87    1.66
  -1   8   6   26.98    1.56
  -1  -8   6   25.51    1.71
   1  -8  -6   28.96    1.82
  -1   8   6   25.23    3.03
   1  -8  -5  371.42   12.19
   1   8  -5  393.24   15.62
  -1   8   5  373.14   15.54
  -1  -8   5  379.31   12.03
   1  -8  -5  391.22   12.32
  -1  -8   5  378.14   14.64
  -1  -8   5  383.94   12.40
  -1  -8   5  366.30   12.34
  -1  -8   5  372.62   12.32
   1  -8  -4   19.66    1.40
   1  -8  -4   16.25    1.30
  -1  -8   4   17.59    1.46
  -1  -8   4   17.44    1.41
   1  -8  -4   20.97    1.49
  -1  -8   4   21.46    2.63
  -1   8   4   15.61    2.58
   1   8  -4   17.67    2.67
   1  -8  -3  208.97    9.78
   1  -8  -3  200.74    6.83
   1  -8  -3  196.72    6.73
  -1  -8   3  197.11    6.94
  -1  -8   3  194.42    6.88
   1  -8  -3  195.94    6.84
  -1  -8   3  187.79    6.52
  -1  -8   3  193.81    9.29
  -1   8   3  210.31   10.10
   1   8  -3  214.31   10.19
   1  -8  -2   19.73    2.70
  -1  -8   2   18.45    2.62
  -1  -8   2   18.37    1.36
   1  -8  -2   20.35    1.42
   1  -8  -2   19.18    1.31
  -1  -8   2   19.51    1.44
  -1  -8   2   20.17    1.31
   1  -8  -2   19.63    1.38
   1  -8  -2   22.00    2.89
   1   8  -2   23.50    3.08
  -1   8   2   22.05    2.98
   1  -8  -1    3.66    0.74
   1   8  -1    3.79    1.47
   1  -8  -1    5.09    0.67
   1  -8  -1    6.23    1.71
  -1  -8   1    3.95    1.43
   1  -8  -1    3.66    1.43
   1  -8  -1    4.32    0.71
  -1  -8   1    3.73    0.68
  -1  -8   1    4.01    0.69
  -1  -8   1    4.83    0.62
  -1  -8   0   26.87    1.51
   1  -8   0   32.80    1.76
  -1  -8   0   23.76    1.55
   1  -8   0   27.55    1.60
  -1  -8   0   28.72    1.65
  -1  -8   0   26.76    3.12
   1  -8   0   28.07    3.12
  -1   8   0   26.35    3.28
   1   8   0   26.42    3.26
   1  -8   1  163.75    8.04
   1  -8   1  155.81    5.64
  -1  -8  -1  157.74    5.53
   1  -8   1  164.55    5.70
   1  -8   1  147.17    5.42
  -1  -8  -1  163.04    5.71
  -1   8  -1  154.34    8.55
   1   8   1  171.44    8.88
   1  -8   1  166.70    8.44
   1  -8   2    7.08    0.87
   1   8   2    8.58    2.03
  -1   8  -2    6.58    1.82
   1  -8   2    7.23    0.90
   1  -8   2    5.81    1.64
   1  -8   2    6.16    1.48
  -1  -8  -2    8.65    2.02
   1  -8   2    6.13    0.95
  -1  -8  -2    6.46    0.82
   1  -8   3   58.04    2.70
   1  -8   3   58.27    2.83
   1  -8   3   50.30    2.54
  -1   8  -3   60.03    4.84
   1   8   3   60.88    4.89
  -1  -8  -3   57.61    4.80
   1  -8   3   54.04    3.93
  -1  -8  -3   59.53    2.73
  -1  -8  -3   57.62    2.65
  -1  -8  -4    4.63    1.67
   1   8   4    6.19    0.78
   1  -8   4    4.33    0.84
  -1  -8  -4    4.41    0.86
   1  -8   4    4.71    0.92
   1   8   4    3.05    1.30
   1  -8   5   56.41    2.87
   1  -8   5   54.37    2.59
   1   8   5   52.93    2.52
   1   8   5   53.38    4.47
  -1  -8  -5   54.77    2.72
  -1  -8  -5   58.42    2.74
  -1  -8  -5   52.04    4.68
  -1  -8  -6   11.64    1.17
   1  -8   6    8.24    1.14
   1  -8   6    7.36    0.92
  -1  -8  -6    9.30    2.15
   1  -8   6    8.13    0.97
   1   8   6    9.22    0.99
   1  -8   6    9.85    1.19
  -1  -8  -6   10.03    1.14
  -1  -8  -7    1.15    0.63
   1  -8   7    0.48    0.70
   1  -8   7    0.42    0.61
   1  -8   7    0.49    0.57
   1   8   7    1.69    0.67
  -1  -8  -7    1.19    0.74
  -1  -8  -7    0.34    1.08
   1  -8   7    0.68    0.76
   1  -8   8    0.37    0.72
   1  -8   8    0.17    0.58
  -1  -8  -8    0.64    0.62
   1  -8   8   -0.37    0.72
  -1  -8  -8    0.07    0.52
   1  -8   8    0.08    0.55
   1   8   8    0.08    0.55
   1  -8   9   30.34    1.83
  -1  -8  -9   28.10    1.58
   1  -8   9   31.16    1.93
  -1  -8  -9   30.05    1.73
   1   8   9   32.32    1.78
   1  -8   9   29.56    1.88
   1  -8  10   10.13    1.05
   1  -8  10    9.45    0.96
   1   8  10   10.36    0.95
   1  -8  10   10.97    1.05
   1  -8  11   49.39    2.07
   1  -8  11   47.80    2.09
  -1  -8 -11   42.49    1.78
   1  -8  12    3.43    0.43
  -1  -9  11    4.85    0.57
  -1  -9  11    4.26    0.64
  -1  -9  11    5.26    0.70
   1  -9 -11    3.72    0.55
  -1  -9  10   38.81    1.87
  -1  -9  10   42.65    2.09
  -1  -9  10   37.19    1.92
  -1  -9  10   38.43    2.05
   1  -9 -10   39.12    1.91
   1  -9 -10   38.58    1.78
   1  -9  -9    5.57    0.80
  -1  -9   9    5.22    0.83
  -1  -9   9    5.22    0.76
   1  -9  -9    5.72    0.83
  -1  -9   9    4.50    0.89
  -1  -9   9    4.30    0.80
  -1  -9   8   50.27    2.41
   1  -9  -8   54.36    2.59
   1  -9  -8   49.96    2.51
  -1  -9   8   50.76    2.57
  -1  -9   8   52.63    2.73
  -1  -9   7   31.97    1.82
  -1  -9   7   31.06    1.79
  -1  -9   7   33.42    2.09
   1  -9  -7   34.78    2.03
  -1  -9   7   34.12    1.91
   1  -9  -7   34.39    2.00
   1  -9  -6    3.57    1.66
  -1  -9   6    4.82    0.73
  -1  -9   6    5.13    0.92
  -1  -9   6    4.92    0.91
   1  -9  -6    4.73    0.93
  -1  -9   6    4.85    0.95
   1  -9  -5    6.02    1.92
   1  -9  -5    6.87    0.95
  -1  -9   5    7.02    1.02
  -1  -9   5    5.23    1.02
  -1   9   5    7.39    2.03
   1   9  -5    5.65    1.63
   1  -9  -5    5.81    0.94
  -1  -9   5    6.89    1.03
   1  -9  -4  190.36   10.38
  -1  -9   4  201.11    9.60
   1  -9  -4  203.74    7.04
  -1  -9   4  194.50    7.17
  -1  -9   4  203.40    7.16
  -1   9   4  179.42   10.09
   1   9  -4  222.52   10.82
   1   9  -3   53.88    4.94
  -1   9   3   56.83    5.09
   1  -9  -3   54.56    2.56
  -1  -9   3   50.39    2.34
   1  -9  -3   57.86    2.71
  -1  -9   3   52.60    2.75
  -1  -9   3   48.35    4.31
  -1  -9   3   52.52    2.65
  -1  -9   2   19.11    2.79
   1  -9  -2   22.20    3.11
   1  -9  -2   21.62    1.44
   1  -9  -2   23.05    1.61
   1  -9  -2   21.32    1.56
  -1  -9   2   21.39    1.42
  -1  -9   2   24.34    1.72
  -1  -9   2   24.12    1.61
   1   9  -2   22.55    3.28
  -1   9   2   15.08    2.83
   1  -9  -1   22.85    3.08
  -1  -9   1   18.91    2.75
   1  -9  -1   19.81    1.31
   1  -9  -1   17.21    1.45
   1  -9  -1   21.07    1.53
  -1  -9   1   20.90    1.62
  -1  -9   1   19.14    1.43
   1   9  -1   26.26    3.43
  -1  -9   1   20.27    1.41
   1  -9  -1   22.57    1.51
  -1   9   0   33.05    3.98
  -1  -9   0   34.92    1.80
   1  -9   0   34.90    1.99
  -1  -9   0   37.14    1.97
   1  -9   0   31.89    3.47
  -1  -9   0   31.73    3.65
  -1  -9   0   33.60    1.94
   1  -9   0   32.94    1.88
  -1  -9  -1    0.65    0.60
   1  -9   1    1.86    0.77
   1  -9   1    1.48    0.55
   1  -9   1    0.62    0.94
   1  -9   1    0.81    0.58
   1  -9   1    0.41    0.58
   1   9   1   -0.40    1.21
  -1   9  -1    0.80    1.14
  -1  -9  -1    1.16    0.52
  -1  -9  -2    5.96    1.85
   1  -9   2    5.74    1.51
   1  -9   2    3.82    0.80
  -1   9  -2    5.55    1.93
   1   9   2    3.16    1.61
  -1  -9  -2    4.90    0.86
   1  -9   2    4.01    0.94
  -1  -9  -2    4.88    0.81
  -1  -9  -3   -0.38    1.09
   1   9   3   -0.39    1.12
   1  -9   3    0.10    0.67
  -1  -9  -3   -0.09    0.65
   1  -9   3    0.17    0.57
  -1  -9  -3    0.24    0.57
   1  -9   4   64.36    3.10
   1  -9   4   60.27    2.89
  -1   9  -4   59.56    5.11
   1   9   4   60.31    5.12
  -1  -9  -4   57.11    2.90
   1  -9   4   58.49    2.67
  -1  -9  -4   67.08    2.96
  -1  -9  -4   61.38    5.23
   1  -9   5    0.81    0.79
  -1  -9  -5    0.09    0.66
  -1  -9  -5    0.75    1.19
   1  -9   5    0.86    0.68
   1  -9   5    1.39    0.57
   1   9   5    0.67    1.07
   1   9   5    0.59    0.50
  -1  -9  -6   63.17    2.96
   1  -9   6   61.59    3.09
   1  -9   6   62.81    3.06
   1  -9   6   61.42    2.81
  -1  -9  -6   60.45    2.91
   1  -9   6   64.14    2.78
   1   9   6   63.19    2.74
   1  -9   6   58.74    2.73
   1  -9   7    2.08    0.74
   1  -9   7    1.33    0.72
  -1  -9  -7    1.25    0.61
  -1  -9  -7    2.81    0.74
   1  -9   7    1.34    0.59
   1  -9   7    0.54    0.69
   1   9   7    1.47    0.59
   1  -9   8    0.08    0.61
  -1  -9  -8    0.40    0.55
  -1  -9  -8    0.43    0.53
   1  -9   8    0.07    0.53
   1  -9   8    0.74    0.67
   1   9   8    0.25    0.51
   1  -9   9    1.96    0.64
   1  -9   9    3.05    0.63
  -1  -9  -9    2.64    0.56
   1   9   9    2.41    0.54
  -1  -9  -9    2.88    0.64
   1  -9   9    2.91    0.67
   1  -9  10    7.86    0.76
  -1  -9 -10    7.95    0.72
   1  -9  11    0.04    0.31
   1  -9  11    0.07    0.29
  -1 -10  11    0.59    0.27
  -1 -10  11    0.54    0.31
   1 -10 -10    5.62    0.63
  -1 -10  10    6.79    0.75
  -1 -10  10    6.74    0.72
   1 -10 -10    5.75    0.54
  -1 -10  10    6.13    0.62
  -1 -10   9    7.53    0.71
   1 -10  -9    7.54    0.84
  -1 -10   9    6.77    0.88
   1 -10  -9    8.18    0.81
  -1 -10   9    8.27    0.88
  -1 -10   9    6.88    0.82
  -1 -10   8    7.43    0.75
  -1 -10   8    8.65    1.00
   1 -10  -8    7.69    0.89
  -1 -10   8    7.26    0.92
  -1 -10   8    9.02    1.04
   1 -10  -8    7.75    0.88
  -1 -10   7   45.24    2.38
  -1 -10   7   48.15    2.27
  -1 -10   7   48.61    2.12
   1 -10  -7   45.24    2.36
   1 -10  -6   17.55    1.41
  -1 -10   6   18.09    1.42
  -1 -10   6   22.18    1.58
   1 -10  -6   19.91    1.50
  -1 -10   6   18.73    1.50
  -1 -10   5   -0.09    0.68
  -1 -10   5    0.53    0.64
   1 -10  -5    0.32    0.64
   1 -10  -5    0.26    0.64
  -1 -10   5    0.18    0.62
  -1 -10   4   95.19    4.11
  -1 -10   4   98.02    4.14
  -1 -10   4   94.54    3.99
   1 -10  -4   97.63    3.94
  -1  10   4  100.12    6.97
   1  10  -4   97.44    6.79
   1  10  -3   45.04    4.68
  -1  10   3   43.60    4.63
   1 -10  -3   48.46    2.38
  -1 -10   3   49.28    2.50
  -1 -10   3   48.84    2.62
  -1 -10   3   42.50    4.07
   1 -10  -3   39.94    4.33
   1 -10  -3   49.25    2.55
   1 -10  -2   26.84    3.43
  -1 -10   2   19.96    2.90
  -1  10   2   25.29    3.63
   1  10  -2   28.89    3.73
   1 -10  -2   24.41    1.51
  -1 -10   2   21.41    1.45
   1 -10  -2   22.75    1.65
   1 -10  -2   27.72    1.75
  -1 -10   2   24.83    1.80
  -1 -10   2   24.43    1.64
   1 -10  -1    1.33    0.47
   1 -10  -1    1.47    1.26
  -1 -10   1    2.55    1.30
   1  10  -1    0.44    1.20
  -1 -10   1    1.04    0.57
   1 -10  -1    2.53    0.64
  -1 -10   1    1.63    0.66
   1 -10  -1    1.27    0.68
  -1 -10   1    1.05    0.76
  -1 -10   0    3.00    1.48
   1 -10   0    5.90    1.76
  -1 -10   0    6.95    1.04
   1 -10   0    6.39    0.92
   1 -10   0    6.71    1.04
  -1 -10   0    5.45    0.82
  -1 -10   0    4.39    0.80
   1 -10   0    4.89    0.78
  -1  10   0    4.78    1.72
   1  10   1   47.09    4.89
  -1  10  -1   50.18    5.00
  -1 -10  -1   51.53    2.39
   1 -10   1   47.78    2.64
   1 -10   1   49.42    2.54
  -1 -10  -1   51.68    4.76
   1 -10   1   51.18    4.38
   1 -10   1   48.00    2.30
  -1 -10  -1   54.45    2.62
   1  10   2    8.03    2.20
  -1  10  -2   12.32    2.56
  -1 -10  -2   13.37    1.17
  -1 -10  -2    7.78    2.10
  -1 -10  -2   12.97    1.27
   1 -10   2   13.47    1.36
   1 -10   2   14.59    1.28
  -1 -10  -3   39.88    2.15
  -1  10  -3   36.11    4.17
   1  10   3   33.81    4.05
   1 -10   3   41.35    2.22
  -1 -10  -3   31.99    3.92
   1 -10   3   43.94    2.45
  -1 -10  -4    5.12    0.86
  -1 -10  -4    6.65    0.98
   1 -10   4    5.98    1.03
   1 -10   5    1.84    0.56
   1 -10   5    1.24    0.78
  -1 -10  -5    0.50    0.62
  -1 -10  -5    1.35    0.62
   1 -10   5    1.31    0.62
   1 -10   5    2.78    0.76
   1 -10   6   16.40    1.17
   1  10   6   13.27    1.01
   1 -10   6   16.77    1.46
  -1 -10  -6   15.09    1.28
   1 -10   6   14.18    1.27
   1 -10   6   17.53    1.41
   1 -10   7   16.80    1.16
   1  10   7   15.73    1.06
  -1 -10  -7   16.26    1.26
   1 -10   7   14.85    1.24
  -1 -10  -7   16.36    1.26
   1 -10   7   16.23    1.31
  -1 -10  -8    4.15    0.64
   1 -10   8    4.35    0.61
   1 -10   8    3.71    0.71
  -1 -10  -9    0.45    0.43
   1 -10   9    0.05    0.44
  -1 -10  -9    0.03    0.30
   1 -10   9    0.64    0.37
   1 -10   9   -0.41    0.47
  -1 -10 -10   19.89    0.93
   1 -10  10   20.49    1.02
   1 -11  -9    9.94    0.70
  -1 -11   9    9.25    0.72
  -1 -11   9    9.21    0.79
   1 -11  -9    9.22    0.72
  -1 -11   9   10.07    0.76
  -1 -11   8    1.72    0.51
  -1 -11   8    1.44    0.55
  -1 -11   8    1.52    0.48
   1 -11  -8    1.36    0.48
   1 -11  -7    6.55    0.79
   1 -11  -7    7.00    0.83
  -1 -11   7    6.94    0.81
  -1 -11   7    6.96    0.91
  -1 -11   7    5.70    0.79
   1 -11  -6    9.65    1.00
   1 -11  -6    9.04    0.92
  -1 -11   6    9.00    0.99
  -1 -11   6    9.90    0.97
  -1 -11   5    4.41    0.79
   1 -11  -5    5.17    0.79
  -1 -11   5    3.82    0.73
  -1 -11   5    5.70    0.89
  -1 -11   4   -0.15    0.55
   1 -11  -4    0.64    0.63
   1 -11  -4    0.47    0.55
  -1 -11   4    0.34    0.66
   1 -11  -4    0.44    0.56
  -1 -11   4    0.17    0.58
   1 -11  -3   25.91    1.75
   1 -11  -3   27.19    1.59
   1 -11  -3   28.14    1.73
  -1 -11   3   28.45    1.86
   1 -11  -3   27.98    1.75
  -1 -11   3   29.55    1.75
  -1 -11   2    7.24    1.07
  -1 -11   2    7.18    1.02
   1 -11  -2    5.80    0.88
  -1 -11   2    7.50    0.92
   1 -11  -2    6.89    0.91
   1 -11  -2    6.58    0.96
  -1 -11   1    4.26    0.89
   1 -11  -1    5.62    0.88
  -1 -11   1    4.97    0.76
   1 -11  -1    6.03    0.95
   1 -11  -1    6.12    0.88
  -1 -11   1    6.05    0.80
  -1 -11   0    1.18    0.75
   1 -11   0    0.86    0.62
  -1 -11   0    1.05    0.57
   1 -11   0    1.41    0.54
   1 -11   0    2.20    0.75
  -1 -11  -1    2.37    0.57
   1 -11   1    3.12    0.84
  -1 -11  -1    3.47    0.75
  -1 -11  -1    3.45    0.88
   1 -11   1    3.03    0.74
   1 -11   2   23.04    1.65
  -1 -11  -2   22.05    1.59
   1 -11   2   23.47    1.57
  -1 -11  -2   26.41    1.77
   1 -11   3    5.28    0.88
   1 -11   3    5.37    0.95
  -1 -11  -4    0.14    0.50
  -1 -11  -4   -0.08    0.63
   1 -11   4    0.25    0.63
   1 -11   4    0.33    0.62
   1 -11   4    0.45    0.60
  -1 -11  -4    0.29    0.44
  -1 -11  -5   34.14    1.93
   1 -11   5   34.71    2.01
  -1 -11  -5   36.21    1.88
   1 -11   5   34.51    1.98
   1 -11   5   34.79    1.83
   1 -11   6   14.83    1.22
   1 -11   6   17.15    1.28
  -1 -11  -6   18.32    1.26
  -1 -11  -7    5.19    0.67
   1 -11   7    5.36    0.74
  -1 -11  -7    4.61    0.67
   1 -11   8    4.80    0.59
   1 -11   8    5.70    0.66
  -1 -11  -8    4.29    0.55
  -1 -11  -8    4.05    0.50
   1 -11   9    1.89    0.37
  -1 -11  -9    1.17    0.30
   1 -11   9    0.97    0.29
   1 -12  -8    7.39    0.56
  -1 -12   8    6.04    0.52
  -1 -12   8    7.16    0.58
   1 -12  -8    7.05    0.53
  -1 -12   7    8.03    0.65
  -1 -12   7    9.31    0.76
  -1 -12   7    9.17    0.78
   1 -12  -7    9.98    0.76
   1 -12  -6    3.15    0.61
   1 -12  -6    3.99    0.55
  -1 -12   6    3.24    0.59
  -1 -12   6    3.10    0.62
  -1 -12   6    3.95    0.52
   1 -12  -5    1.75    0.47
  -1 -12   5    1.25    0.51
   1 -12  -4   -0.56    0.54
   1 -12  -4    0.14    0.41
  -1 -12   4    0.33    0.53
   1 -12  -3    4.12    0.66
   1 -12  -3    4.59    0.74
  -1 -12   3    5.08    0.65
  -1 -12   3    4.46    0.76
   1 -12  -2    0.64    0.51
   1 -12  -2    0.63    0.52
  -1 -12   2    0.53    0.63
  -1 -12   2    0.37    0.58
   1 -12  -1    1.09    0.58
   1 -12  -1    0.35    0.45
  -1 -12   1    0.85    0.64
  -1 -12   1    0.30    0.58
  -1 -12   0   14.70    1.11
   1 -12   0   14.42    1.20
  -1 -12   0   15.20    1.28
  -1 -12   0   15.68    1.29
  -1 -12  -1    1.85    0.61
   1 -12   1    0.43    0.54
  -1 -12  -1    1.32    0.59
  -1 -12  -1    0.78    0.58
  -1 -12  -2   25.58    1.58
  -1 -12  -2   29.91    1.74
   1 -12   2   29.50    1.72
  -1 -12  -2   28.91    1.66
   1 -12   3   13.86    1.15
  -1 -12  -3   13.53    1.11
   1 -12   3   15.59    1.21
  -1 -12  -3   13.08    0.99
   1 -12   3   15.19    1.19
  -1 -12  -3   13.74    1.15
  -1 -12  -4    0.99    0.45
  -1 -12  -4    0.06    0.51
   1 -12   4    0.95    0.48
   1 -12   4    0.50    0.49
   1 -12   4    0.31    0.53
  -1 -12  -5    0.41    0.37
  -1 -12  -5    0.05    0.47
   1 -12   5    0.22    0.45
   1 -12   5   -0.28    0.50
  -1 -12  -5   -0.10    0.45
  -1 -12  -6    0.39    0.35
  -1 -12  -6    0.09    0.38
   1 -12   6    0.28    0.41
  -1 -12  -6    0.27    0.37
  -1 -12  -7    0.59    0.33
   1 -12   7    0.39    0.30
  -1 -12  -7    0.66    0.29
   1 -12   7   -0.03    0.31
  -1 -13   6    0.39    0.25
  -1 -13   5    0.14    0.33
   1 -13  -5   -0.03    0.29
  -1 -13   5    0.06    0.28
  -1 -13   5    0.22    0.32
   1 -13  -4    1.77    0.37
   1 -13  -4    2.55    0.47
  -1 -13   4    2.07    0.44
   1 -13  -3    0.04    0.36
   1 -13  -3   -0.21    0.39
   1 -13  -2    8.70    0.81
  -1 -13   2   11.00    0.90
  -1 -13   2   10.31    0.86
  -1 -13   1   -0.46    0.47
   1 -13  -1    0.22    0.45
   1 -13  -1    0.28    0.35
  -1 -13   1   -0.27    0.44
  -1 -13   0    2.58    0.54
   1 -13   0    1.52    0.54
   1 -13   0    2.12    0.45
  -1 -13   0    2.55    0.57
  -1 -13  -1    6.25    0.68
  -1 -13  -1    6.56    0.71
   1 -13   1    5.46    0.63
   1 -13   2    0.10    0.43
  -1 -13  -2   -0.23    0.42
   1 -13   2    0.04    0.37
  -1 -13  -2   -0.04    0.37
  -1 -13  -2   -0.08    0.32
   1 -13   2   -0.14    0.39
  -1 -13  -3    0.91    0.42
   1 -13   3    0.77    0.37
  -1 -13  -3    0.69    0.39
   1 -13   3    0.80    0.39
   1 -13   3    1.41    0.44
  -1 -13  -4    1.01    0.35
   1 -13   4    0.56    0.34
   1 -13   5    5.66    0.51
   1 -13   5    4.93    0.47
  -1 -14   2    0.66    0.24
   1 -14  -1    1.01    0.27
  -1 -14   1    0.77    0.25
  -1 -14   1    0.93    0.26
   1 -14   0    0.03    0.24
  -2   0  16    9.36    0.64
  -2   0  14    4.19    0.75
  -2   0  14    6.73    0.89
  -2   0  13    0.09    0.69
  -2   0  13    0.61    0.48
  -2   0  13   -0.15    0.54
  -2   0  12   37.58    2.11
  -2   0  12   38.48    2.01
  -2   0  12   40.24    4.47
  -2   0  12   34.29    3.45
  -2   0  12   40.28    2.23
  -2   0  12   36.09    1.97
  -2   0  12   40.17    2.25
  -2   0  11    0.21    0.50
  -2   0  11   -0.07    0.48
  -2   0  11    0.29    0.83
  -2   0  11   -0.42    1.34
  -2   0  11   -0.58    0.56
  -2   0  11   -0.09    0.66
  -2   0  11    0.85    0.63
  -2   0  10  272.88    8.82
  -2   0  10  257.52   11.13
  -2   0  10  260.29    8.75
  -2   0  10  252.44    8.72
  -2   0  10  259.83    8.56
  -2   0  10  258.84   12.37
  -2   0  10  259.94    8.64
  -2   0  10  260.51    8.58
  -2   0   9   -0.24    0.81
  -2   0   9   -0.20    0.50
  -2   0   9   -0.15    0.52
  -2   0   9    0.46    0.51
  -2   0   9   -0.11    0.42
  -2   0   9   -0.32    0.55
  -2   0   9   -0.17    0.42
  -2   0   9    0.07    0.45
  -2   0   9    0.21    0.50
  -2   0   9   -0.50    0.64
  -2   0   9   -0.67    1.28
  -2   0   8   80.41    5.32
  -2   0   8   80.00    4.59
  -2   0   7   -0.70    1.03
  -2   0   7    0.33    0.70
   2   0  -6   20.77    1.15
  -2   0   6   18.04    1.13
  -2   0   6   19.84    1.78
   2   0  -5    0.42    0.40
  -2   0   5   -0.13    0.42
  -2   0   5   -0.21    0.57
   2   0  -4  536.96   17.18
  -2   0   4  585.14   17.50
  -2   0   3   -0.08    0.53
  -2   0   2 1112.26   35.22
  -2   0   2 1225.60   35.17
  -2   0   1    0.06    0.47
  -2   0   0 1199.52   38.12
  -2   0   0 1315.61   37.68
  -2   0  -1   -0.24    0.56
  -2   0  -1    0.29    0.35
  -2   0  -2   72.05    2.44
   2   0   2   71.02    2.97
   2   0   3   -0.06    0.40
   2   0   4    1.38    0.43
  -2   0  -4    1.60    0.44
   2   0   5   -0.12    0.54
   2   0   5    0.44    0.96
   2   0   6   72.42    4.73
   2   0   6   67.21    3.59
   2   0   7   -0.15    0.64
   2   0   7    0.59    1.05
   2   0   7   -0.07    0.49
   2   0   7    0.45    0.46
   2   0   8  298.01    9.52
   2   0   8  315.79    9.94
   2   0   8  298.60    9.85
   2   0   8  288.53    9.64
   2   0   9    0.67    0.62
   2   0   9    0.09    0.62
   2   0   9    0.06    0.41
   2   0   9   -0.21    0.57
   2   0  10   31.07    1.92
   2   0  10   24.00    3.24
   2   0  10   26.47    1.74
   2   0  10   30.10    1.74
   2   0  10   28.55    1.91
   2   0  11    0.46    0.54
   2   0  11    0.34    0.58
   2   0  11    0.55    0.68
   2   0  11   -0.09    0.68
   2   0  12   25.09    1.54
   2   0  12   25.00    1.51
   2   0  12   28.00    1.68
   2   0  12   27.55    1.62
   2   0  12   30.09    1.77
   2   0  13    0.11    0.43
   2   0  13   -0.36    0.52
   2   0  14    4.51    0.50
  -2   1  16    4.63    0.55
  -2   1  16    7.30    0.60
  -2  -1  15   26.55    1.38
  -2   1  15   28.90    1.44
  -2  -1  15   21.28    1.28
  -2   1  15   24.10    1.39
  -2  -1  14    2.74    0.80
  -2   1  14    5.63    0.83
  -2  -1  14    1.69    0.78
  -2  -1  14    2.67    0.69
  -2   1  14    5.41    0.84
  -2  -1  13    8.11    1.15
  -2  -1  13    9.51    1.08
  -2   1  13    8.58    1.06
  -2   1  13    8.68    1.06
  -2  -1  13    9.92    1.10
  -2  -1  13    8.91    0.93
  -2   1  13    9.56    0.99
  -2  -1  13    6.19    1.00
  -2   1  12   11.47    1.29
  -2   1  12    9.88    1.14
  -2  -1  12    8.16    1.13
  -2   1  12   12.30    1.26
  -2   1  12    7.70    1.04
  -2  -1  12   10.03    1.08
  -2  -1  12    9.70    1.08
  -2   1  12    8.76    1.01
  -2  -1  12    8.82    0.95
  -2   1  12    6.73    0.82
  -2  -1  11    0.43    0.65
  -2   1  11   -0.08    0.59
  -2   1  11    0.28    0.73
  -2  -1  11    0.07    0.46
  -2  -1  11    0.24    0.55
  -2  -1  11    0.15    0.47
  -2   1  11    0.51    0.50
  -2   1  11   -0.17    0.70
  -2   1  11    0.28    0.69
  -2  -1  11    0.19    0.63
  -2   1  11   -0.27    0.85
  -2  -1  11    0.31    0.93
  -2  -1  11   -0.81    1.40
  -2  -1  11    0.46    0.53
  -2   1  11    0.17    0.61
  -2   1  10    1.27    0.60
  -2  -1  10    0.73    0.56
  -2  -1  10    0.63    0.51
  -2  -1  10    1.42    1.05
  -2   1  10    1.50    0.89
  -2  -1  10    1.82    0.63
  -2   1  10    2.04    0.68
  -2  -1  10    0.81    0.50
  -2   1  10    0.95    0.44
  -2  -1  10    1.56    0.73
  -2  -1  10   -0.37    1.18
  -2   1  10    2.41    0.69
  -2  -1  10    0.94    0.61
  -2   1  10    1.65    0.69
  -2  -1  10    0.21    0.46
  -2   1  10    0.80    0.61
  -2  -1   9   20.13    1.39
  -2   1   9   18.88    2.19
  -2  -1   9   25.30    2.69
  -2   1   9   20.91    1.45
  -2  -1   9   20.04    1.43
  -2  -1   9   19.24    1.46
  -2  -1   9   18.28    1.26
  -2   1   9   18.32    1.17
  -2  -1   9   20.06    2.81
  -2  -1   9   23.73    1.47
  -2   1   9   21.78    1.50
  -2  -1   9   22.65    1.37
  -2  -1   9   19.67    1.31
  -2   1   9   22.36    1.44
  -2  -1   9   17.88    1.44
  -2  -1   9   20.36    1.36
  -2  -1   9   19.10    1.30
  -2   1   8   44.51    3.23
  -2  -1   8   49.17    3.55
  -2  -1   8   55.28    4.14
  -2   1   8   48.37    4.13
  -2   1   7  722.39   23.08
  -2  -1   7  718.35   23.53
  -2   1   7  704.17   24.40
  -2  -1   7  697.02   24.10
  -2   1   6    2.89    0.79
  -2  -1   6    4.59    1.10
   2   1  -6    3.27    0.55
  -2  -1   5 1152.54   35.28
  -2   1   5 1175.47   35.46
  -2  -1   5 1180.97   35.98
  -2  -1   5 1229.15   36.13
  -2   1   5 1181.79   35.57
   2  -1  -5 1161.29   35.17
  -2   1   4  352.61   11.06
  -2  -1   4  371.08   11.63
  -2  -1   4  337.07   11.57
  -2   1   4  328.49   12.00
  -2  -1   4  340.45   11.18
  -2   1   4  339.53   11.35
   2  -1  -4  348.62   11.11
  -2   1   3 1387.66   42.09
  -2   1   3 1474.24   43.28
  -2  -1   3 1414.88   42.90
  -2   1   3 1437.64   42.90
  -2  -1   3 1450.67   42.68
   2  -1  -3 1453.48   42.57
  -2  -1   2  209.75    7.03
  -2   1   2  195.83    7.18
  -2  -1   2  203.25    6.87
  -2   1   2  200.84    7.12
   2  -1  -2  192.72    6.84
  -2  -1   2  201.78    6.99
  -2   1   1  912.90   27.28
   2  -1  -1  913.93   27.01
  -2  -1   1  853.98   26.91
  -2   1   0  879.23   26.81
  -2  -1   0  862.40   26.42
  -2  -1   0  893.06   26.68
  -2   1  -1 1360.06   41.38
   2  -1   1 1395.18   41.14
  -2  -1  -1 1404.92   40.91
  -2  -1  -1 1340.17   41.25
   2  -1   2  477.11   14.81
  -2  -1  -2  468.46   14.56
  -2  -1  -2  481.51   14.96
  -2   1  -2  468.22   15.08
   2  -1   3  403.29   12.63
   2  -1   3  419.46   13.80
  -2  -1  -3  394.64   12.37
  -2   1  -3  398.23   12.90
  -2  -1  -3  393.91   12.77
   2  -1   4   61.95    2.58
  -2  -1  -4   62.21    2.73
   2  -1   4   66.30    3.80
  -2  -1  -4   57.56    2.40
   2   1   5  225.10    8.46
   2  -1   5  219.07    7.92
   2  -1   5  223.02    9.34
   2   1   6    0.32    0.68
   2  -1   6    1.67    0.62
   2  -1   6    1.72    1.00
   2  -1   7   96.68    3.89
   2  -1   7   96.64    3.91
   2  -1   7  100.67    3.92
   2  -1   7  101.05    3.85
   2   1   7  101.21    3.86
   2  -1   7  109.47    6.21
   2   1   7   96.84    5.02
   2   1   7   97.49    3.83
   2  -1   7  100.01    3.91
   2   1   8   75.24    4.53
   2   1   8   81.21    5.81
   2  -1   8   84.49    5.77
   2   1   8   83.91    3.64
   2  -1   8   83.98    3.58
   2   1   8   82.40    3.35
   2  -1   8   83.48    3.35
   2  -1   8   80.15    3.56
   2   1   8   88.50    3.56
   2  -1   8   86.39    3.50
   2  -1   8   83.70    3.37
   2   1   8   83.35    3.48
   2   1   8   88.76    3.37
   2  -1   8   84.94    3.51
   2   1   9   36.84    1.89
   2  -1   9   35.22    2.02
   2  -1   9   33.58    2.00
   2   1   9   33.83    2.08
   2  -1   9   33.59    2.08
   2  -1   9   36.15    1.94
   2   1   9   35.90    2.03
   2   1   9   37.97    1.98
   2  -1   9   36.21    1.96
   2  -1   9   32.35    1.82
   2   1   9   33.54    3.79
   2  -1   9   34.85    3.85
   2   1  10    6.38    0.95
   2   1  10    4.96    0.74
   2  -1  10    5.86    0.87
   2   1  10    5.31    1.78
   2   1  10    4.85    0.80
   2  -1  10    2.48    0.89
   2  -1  10    4.74    0.71
   2  -1  10    6.64    0.92
   2   1  10    5.34    0.94
   2  -1  10    6.58    1.02
   2   1  10    6.06    0.95
   2   1  11   58.65    2.95
   2  -1  11   57.22    2.73
   2   1  11   63.31    2.75
   2  -1  11   62.38    2.90
   2  -1  11   64.57    2.82
   2   1  11   67.31    2.97
   2  -1  11   64.14    2.76
   2   1  11   61.05    2.93
   2  -1  11   63.32    3.07
   2  -1  12   -0.06    0.80
   2  -1  12    1.89    0.62
   2  -1  12    2.47    0.61
   2   1  12    1.68    0.61
   2  -1  12    1.99    0.57
   2  -1  12    2.48    0.75
   2   1  12    2.87    0.70
   2   1  13    1.01    0.47
   2   1  13    0.41    0.41
   2   1  13    0.31    0.46
   2  -1  13    0.56    0.55
   2  -1  14    3.13    0.45
  -2  -2  15    9.66    0.77
  -2   2  15    0.09    0.48
  -2  -2  15   13.92    0.90
  -2   2  15   -0.55    0.58
  -2   2  14    6.53    0.84
  -2  -2  14    5.64    0.87
  -2   2  14    5.57    0.83
  -2  -2  14    3.10    0.77
  -2  -2  14    4.01    0.73
  -2   2  13    2.42    0.77
  -2  -2  13    0.40    0.85
  -2   2  13    3.41    0.79
  -2  -2  13    1.26    0.69
  -2  -2  13    2.18    0.67
  -2  -2  13    0.39    0.73
  -2  -2  13    0.08    0.80
  -2   2  13    1.24    0.55
  -2  -2  12   23.84    1.55
  -2   2  12   21.80    3.38
  -2   2  12   21.32    1.62
  -2  -2  12   21.49    1.49
  -2  -2  12   19.12    1.56
  -2  -2  12   23.04    1.61
  -2   2  12   20.60    1.60
  -2   2  12   23.56    1.62
  -2  -2  12   18.99    1.51
  -2   2  12   20.61    1.46
  -2  -2  12   17.93    1.53
  -2  -2  11   57.54    3.01
  -2  -2  11   58.10    2.67
  -2   2  11   49.43    5.19
  -2  -2  11   50.22    4.74
  -2   2  11   55.20    2.82
  -2  -2  11   58.01    2.69
  -2  -2  11   52.85    2.76
  -2  -2  11   56.47    2.75
  -2  -2  11   53.62    2.73
  -2   2  11   56.26    2.70
  -2  -2  11   54.33    2.70
  -2   2  11   58.69    2.84
  -2   2  11   56.37    2.73
  -2  -2  10   39.48    2.17
  -2   2  10   29.24    2.91
  -2  -2  10   42.06    3.87
  -2   2  10   42.97    2.34
  -2  -2  10   38.79    2.20
  -2  -2  10   38.77    2.12
  -2  -2  10   40.40    2.19
  -2  -2  10   41.03    2.07
  -2  -2  10   43.00    2.42
  -2  -2  10   38.44    2.12
  -2   2  10   40.19    2.25
  -2  -2  10   42.32    4.11
  -2   2  10   44.71    4.59
  -2  -2  10   40.09    2.10
  -2  -2   9   18.26    1.38
  -2  -2   9   17.12    1.22
  -2   2   9   14.80    1.91
  -2  -2   9   19.66    2.51
  -2  -2   9   17.26    1.37
  -2  -2   9   16.40    1.41
  -2  -2   9   17.54    1.22
  -2  -2   9   14.89    2.39
  -2   2   9   15.53    2.62
  -2  -2   9   16.40    1.27
  -2   2   9   17.41    1.36
  -2  -2   9   17.12    1.26
  -2  -2   9   14.56    1.21
  -2   2   9   15.09    1.31
  -2  -2   9   16.34    1.29
  -2  -2   9   17.41    1.29
  -2  -2   9   16.38    1.15
  -2  -2   8  129.72    4.68
  -2  -2   8  124.56    4.55
  -2  -2   8  132.29    4.55
  -2  -2   8  124.23    6.42
  -2   2   8  113.16    5.65
  -2   2   8  133.52    7.36
  -2  -2   8  114.57    6.51
  -2   2   8  117.28    4.66
  -2   2   7   -0.70    0.74
  -2  -2   7    0.59    0.73
  -2   2   7    0.52    1.16
  -2  -2   7    0.22    0.86
  -2   2   6  359.22   12.18
  -2  -2   6  387.79   13.16
  -2  -2   6  361.96   12.69
  -2   2   6  359.52   12.01
  -2  -2   6  352.39   13.15
  -2   2   5   17.94    1.59
  -2   2   5   20.68    1.47
  -2  -2   5   24.32    2.01
  -2  -2   5   20.79    1.84
  -2  -2   5   26.53    1.72
  -2  -2   4 1111.20   34.55
  -2   2   4 1098.11   33.57
  -2   2   4 1145.85   34.51
   2  -2  -4 1151.89   34.16
  -2  -2   4 1165.43   34.38
  -2   2   4 1142.36   35.18
  -2  -2   3  273.66    9.24
  -2   2   3  254.92    9.22
   2  -2  -3  267.66    8.97
  -2  -2   3  253.38    9.08
  -2   2   3  277.81    9.59
  -2  -2   3  263.69    8.90
   2  -2  -2 9693.49  284.46
  -2   2   2 9592.65  284.78
  -2  -2   2 9718.02  284.61
  -2   2   2 9606.80  284.78
  -2  -2   2 9999.00  284.15
  -2  -2   1  507.74   15.84
   2  -2  -1  505.41   15.78
  -2   2   1  477.44   15.99
  -2   2   0  328.48   10.77
   2  -2   0  304.76    9.78
  -2  -2   0  330.11   10.48
  -2  -2   0  314.43   10.56
   2  -2   1   23.53    1.59
  -2   2  -1   20.90    1.66
   2  -2   1   21.51    1.43
  -2  -2  -1   20.55    1.50
  -2  -2  -1   19.78    1.57
  -2   2  -2  186.53    7.01
   2  -2   2  186.89    6.72
   2  -2   2  198.28    7.06
  -2  -2  -2  186.98    6.74
  -2  -2  -2  194.13    6.94
  -2   2  -3  122.18    5.18
  -2  -2  -3  126.54    4.96
  -2  -2  -3  129.25    5.12
  -2  -2  -4   49.65    2.60
   2  -2   4   56.04    3.48
  -2   2  -4   55.16    2.85
   2   2   4   57.32    3.22
   2  -2   5   16.42    2.06
  -2  -2  -5   14.62    1.29
   2  -2   5   14.78    1.11
   2   2   5   16.41    1.77
   2   2   6    4.25    1.14
   2  -2   6    4.53    1.23
   2  -2   7   51.13    4.10
   2   2   7   56.98    4.61
   2   2   7   47.05    2.32
   2  -2   7   53.04    2.45
   2  -2   7   50.19    2.42
   2  -2   7   51.39    2.40
   2  -2   7   47.63    2.35
   2  -2   7   45.91    2.28
   2  -2   7   53.29    2.48
   2   2   7   55.87    3.72
   2  -2   7   45.41    2.24
   2   2   8  219.87    9.50
   2  -2   8  225.76    7.78
   2   2   8  222.20    7.56
   2  -2   8  219.42    7.56
   2  -2   8  231.95    7.74
   2  -2   8  223.81    7.77
   2   2   8  218.40    7.45
   2  -2   8  211.25    7.44
   2  -2   8  221.89    7.61
   2   2   8  220.18   10.90
   2  -2   8  218.80   10.50
   2   2   8  223.66    7.50
   2   2   8  233.69    7.69
   2  -2   8  214.59    7.53
   2  -2   8  227.13    7.78
   2   2   9   49.90    3.80
   2   2   9   52.73    4.80
   2  -2   9   50.89    4.54
   2   2   9   49.57    2.64
   2  -2   9   54.44    2.68
   2   2   9   49.09    2.40
   2  -2   9   45.27    2.43
   2   2   9   52.57    2.46
   2  -2   9   52.99    2.54
   2   2   9   49.96    2.48
   2  -2   9   51.04    2.54
   2  -2   9   53.53    2.77
   2   2   9   48.60    2.58
   2  -2   9   51.86    2.52
   2  -2  10   76.51    3.39
   2   2  10   75.75    3.48
   2  -2  10   82.20    3.40
   2   2  10   79.40    3.26
   2  -2  10   76.65    3.18
   2  -2  10   77.70    3.16
   2  -2  10   81.91    3.32
   2  -2  10   71.71    3.25
   2   2  10   74.11    3.21
   2   2  10   65.26    5.50
   2  -2  10   67.10    5.45
   2  -2  10   80.36    3.59
   2   2  10   74.56    3.32
   2  -2  10   78.81    3.37
   2   2  10   78.73    3.49
   2  -2  11   17.32    1.37
   2   2  11   19.79    1.36
   2  -2  11   20.06    1.35
   2  -2  11   22.43    1.68
   2   2  11   20.11    1.48
   2  -2  11   21.50    1.37
   2  -2  11   22.67    1.38
   2   2  11   20.47    1.35
   2  -2  11   20.77    1.52
   2   2  11   20.38    1.56
   2   2  11   22.42    1.61
   2  -2  11   20.33    1.45
   2  -2  12    9.46    1.09
   2   2  12   11.21    1.06
   2  -2  12   10.53    1.05
   2   2  12    9.83    1.03
   2  -2  12   11.24    1.00
   2   2  13    2.81    0.53
   2   2  13    1.94    0.54
   2  -2  13    1.95    0.59
   2   2  13    3.46    0.62
   2  -2  14   14.81    0.90
   2   2  14   13.54    0.80
  -2   3  15    1.49    0.46
  -2   3  15   -0.46    0.48
  -2  -3  14   34.65    1.73
  -2  -3  14   37.13    1.80
  -2   3  14   32.57    1.76
  -2  -3  14   30.96    1.61
  -2   3  14   32.02    1.71
  -2   3  13    4.00    0.78
  -2  -3  13    4.05    0.81
  -2   3  13    3.79    0.83
  -2  -3  13    2.57    0.79
  -2   3  13    4.44    0.70
  -2  -3  13    5.89    0.88
  -2  -3  12   27.44    1.78
  -2  -3  12   18.90    1.59
  -2   3  12   29.53    1.77
  -2  -3  12   24.75    1.75
  -2  -3  12   23.78    1.71
  -2  -3  12   24.92    1.69
  -2   3  12   24.73    1.75
  -2   3  12   25.39    1.60
  -2  -3  12   23.42    1.70
  -2  -3  12   25.58    1.63
  -2  -3  12   26.89    1.97
  -2  -3  11   62.36    3.05
  -2  -3  11   69.35    3.13
  -2  -3  11   64.43    2.94
  -2  -3  11   61.86    3.15
  -2  -3  11   61.93    3.22
  -2  -3  11   66.40    2.97
  -2   3  11   60.31    5.69
  -2   3  11   72.30    3.07
  -2  -3  11   62.49    2.95
  -2   3  11   61.20    3.06
  -2  -3  11   62.42    3.04
  -2  -3  11   66.73    3.06
  -2  -3  10    1.71    0.68
  -2  -3  10    1.71    0.71
  -2   3  10    2.30    0.76
  -2   3  10    1.41    0.69
  -2  -3  10    1.13    0.60
  -2  -3  10    1.42    0.72
  -2  -3  10    1.13    0.75
  -2  -3  10    0.91    0.61
  -2  -3  10    0.08    0.90
  -2  -3  10    0.54    0.51
  -2  -3  10    1.01    1.12
  -2   3  10    0.85    1.34
  -2  -3  10    2.23    0.72
  -2  -3   9   22.16    1.52
  -2   3   9   22.76    1.57
  -2  -3   9   23.84    1.60
  -2  -3   9   25.55    1.70
  -2  -3   9   26.54    1.57
  -2   3   9   29.62    3.58
  -2  -3   9   25.97    3.13
  -2  -3   9   23.84    1.59
  -2   3   9   24.32    1.64
  -2  -3   9   28.62    1.67
  -2  -3   9   25.91    1.64
  -2  -3   9   22.14    1.69
  -2  -3   9   25.16    1.53
  -2  -3   8    1.16    0.52
  -2  -3   8    1.04    0.62
  -2  -3   8    1.33    0.57
  -2  -3   8    0.97    0.51
  -2  -3   8    0.76    0.94
  -2   3   8    1.94    1.27
  -2   3   8    1.08    0.62
  -2  -3   8    1.02    0.88
  -2   3   8    1.31    0.60
  -2  -3   8    0.72    0.51
  -2  -3   8    1.36    0.56
  -2   3   8    0.98    0.52
  -2   3   8    0.94    0.47
  -2  -3   8    0.81    0.53
  -2  -3   7  206.62    8.25
  -2   3   7  188.91    7.47
  -2  -3   7  207.71    8.88
  -2   3   7  200.68    9.28
  -2  -3   7  199.30    8.57
  -2  -3   6   71.14    3.86
  -2   3   6   66.98    3.17
  -2  -3   6   70.36    3.96
  -2   3   6   62.95    3.46
  -2  -3   5 1058.35   30.96
  -2  -3   5 1020.95   30.67
  -2   3   5 1026.33   30.77
  -2   3   4   -0.14    0.71
  -2  -3   4    0.10    0.52
  -2  -3   4    0.40    0.67
  -2   3   4    0.41    0.27
  -2   3   4    0.96    0.82
  -2  -3   3    0.37    0.68
  -2  -3   3    0.12    0.66
  -2   3   3   -0.14    0.73
  -2   3   3   -0.27    0.73
  -2   3   2 2073.99   60.00
  -2  -3   2 2005.79   58.78
  -2  -3   2 1933.75   59.96
  -2   3   2 1966.36   60.16
  -2  -3   1  606.34   18.96
  -2  -3   1  603.08   17.77
  -2  -3   1  566.62   19.02
  -2   3   1  594.35   19.25
   2  -3  -1  563.02   18.73
  -2  -3   0  125.54    5.25
   2  -3   0  129.53    4.36
  -2  -3   0  126.93    5.38
  -2   3   0  132.36    5.58
   2  -3   1  540.02   16.47
  -2  -3  -1  498.42   17.05
  -2  -3  -1  544.66   17.28
  -2   3  -1  530.39   17.43
  -2  -3  -2  103.24    4.50
   2  -3   2   96.03    4.21
  -2  -3  -2  101.50    4.55
  -2   3  -2  102.05    4.70
   2  -3   3   19.30    0.91
  -2  -3  -3   20.12    1.80
  -2   3  -3   22.76    1.95
  -2  -3  -4   95.84    4.51
  -2   3  -4   92.59    4.55
   2   3   5  159.72    7.16
   2  -3   5  166.15    6.13
   2  -3   5  166.04    7.48
  -2  -3  -5  159.87    6.56
   2  -3   6   14.03    2.07
   2   3   6   15.97    2.02
   2  -3   7    4.87    0.80
   2   3   7    3.10    1.43
   2  -3   7    1.70    1.01
   2   3   7    2.59    0.64
   2  -3   7    2.50    0.69
   2  -3   7    1.71    0.71
   2  -3   7    2.39    0.61
   2  -3   7    1.84    0.58
   2  -3   7    2.34    0.68
   2   3   7    2.91    1.18
   2  -3   7    2.88    0.72
   2  -3   7   -0.91    1.02
   2  -3   8   51.91    2.67
   2  -3   8   54.91    2.38
   2  -3   8   52.55    2.57
   2  -3   8   50.70    2.66
   2  -3   8   53.43    2.61
   2  -3   8   45.60    2.35
   2  -3   8   48.66    2.45
   2   3   8   48.54    3.92
   2   3   8   50.48    2.53
   2  -3   8   53.41    2.68
   2  -3   8   48.84    2.41
   2   3   8   55.71    4.82
   2  -3   8   52.02    4.35
   2   3   8   52.43    2.48
   2  -3   9    2.80    0.68
   2  -3   9    2.92    0.81
   2   3   9    3.24    0.74
   2  -3   9    3.82    0.86
   2  -3   9    3.41    0.77
   2   3   9    2.81    0.82
   2   3   9    3.19    0.73
   2  -3   9    3.94    0.60
   2  -3   9    2.57    0.70
   2  -3   9    6.25    1.73
   2   3   9    2.63    1.39
   2   3   9    5.70    1.45
   2  -3   9    1.67    0.88
   2   3   9    4.40    0.78
   2  -3   9    5.02    0.68
   2   3   9    3.15    0.70
   2  -3  10   27.92    1.72
   2  -3  10   26.56    1.75
   2   3  10   25.14    1.76
   2  -3  10   27.49    1.74
   2   3  10   28.09    1.79
   2  -3  10   22.12    1.42
   2   3  10   27.30    1.68
   2  -3  10   29.10    1.76
   2  -3  10   23.96    1.63
   2   3  10   25.80    1.59
   2  -3  10   24.78    3.19
   2   3  10   25.93    3.20
   2   3  10   27.91    1.83
   2  -3  10   26.13    1.64
   2  -3  10   25.85    1.93
   2   3  10   24.29    1.58
   2   3  11   42.52    2.13
   2  -3  11   42.81    2.20
   2  -3  11   44.95    2.34
   2   3  11   44.38    2.33
   2   3  11   48.38    2.41
   2   3  11   43.03    2.19
   2  -3  11   41.48    2.16
   2  -3  11   41.67    2.42
   2  -3  12    5.52    0.78
   2   3  12    5.58    0.77
   2  -3  12    7.18    0.96
   2  -3  13    0.43    0.41
   2   3  13   -0.05    0.43
   2  -3  13    0.67    0.48
   2   3  14    0.03    0.26
   2  -3  14    0.68    0.32
  -2   4  15    2.14    0.42
  -2   4  14    3.40    0.67
  -2   4  14    3.64    0.64
  -2   4  13   -0.08    0.62
  -2  -4  13    0.43    0.59
  -2   4  13   -0.07    0.52
  -2  -4  13   -0.21    0.55
  -2  -4  12    2.76    0.67
  -2  -4  12    3.09    0.91
  -2  -4  12    1.44    0.76
  -2   4  12    2.23    0.69
  -2  -4  12    3.68    0.75
  -2  -4  12    2.30    0.74
  -2  -4  12   -0.42    0.83
  -2  -4  12    0.91    0.79
  -2   4  12    2.22    0.62
  -2  -4  12    2.53    0.74
  -2  -4  11    6.50    0.93
  -2  -4  11    4.95    1.00
  -2   4  11    5.81    0.94
  -2  -4  11    1.85    0.92
   2  -4 -11    5.07    0.75
  -2   4  11    6.43    0.96
  -2  -4  11    7.77    1.23
  -2  -4  11    7.11    1.11
  -2  -4  11    6.18    0.98
  -2  -4  11    7.06    0.94
  -2   4  11    6.20    2.16
  -2  -4  11    5.77    0.99
  -2  -4  10    2.28    0.83
  -2  -4  10    3.87    0.82
  -2  -4  10    3.69    0.87
  -2  -4  10    3.44    1.00
  -2  -4  10    3.51    0.70
  -2  -4  10    2.76    0.83
  -2  -4  10   -0.23    1.00
  -2   4  10    4.27    0.82
  -2  -4  10    4.87    0.80
  -2   4  10    5.11    1.91
  -2   4  10    3.87    0.83
  -2  -4   9    8.76    0.97
  -2  -4   9    8.53    0.96
  -2  -4   9    8.03    1.03
  -2  -4   9    8.53    1.15
  -2   4   9    6.90    2.05
  -2   4   9    9.22    0.99
  -2  -4   9    9.33    0.98
  -2  -4   9    6.02    0.97
  -2   4   9    9.10    1.04
  -2  -4   9    6.07    0.98
  -2  -4   8   11.53    1.14
   2  -4  -8   13.32    1.05
  -2  -4   8   14.73    1.25
  -2  -4   8   15.54    1.37
  -2  -4   8   13.55    1.15
  -2   4   8   13.52    1.17
  -2  -4   8   10.15    1.10
  -2   4   8   14.55    1.14
  -2  -4   8    8.28    1.07
  -2   4   8   13.06    1.13
  -2  -4   8   14.55    2.05
  -2   4   8   11.75    2.23
  -2  -4   8   13.48    1.11
  -2  -4   8   13.07    1.17
  -2  -4   8   13.21    1.10
  -2  -4   7   26.33    2.42
  -2   4   7   17.90    2.59
  -2  -4   7   25.89    2.34
  -2  -4   7   22.31    1.36
  -2  -4   7   15.41    1.29
  -2  -4   6   54.39    3.28
   2  -4  -6   59.93    3.45
  -2   4   6   52.38    3.42
  -2  -4   6   56.67    3.55
  -2  -4   5  325.09   11.39
  -2   4   5  336.70   12.34
  -2  -4   5  354.30   12.34
  -2  -4   4  174.74    6.39
  -2  -4   4  194.24    7.61
  -2   4   4  194.28    7.80
  -2   4   3  857.93   26.74
  -2   4   3  881.27   26.46
  -2  -4   3  792.55   24.56
  -2  -4   3  843.95   26.38
   2   4  -3  838.17   24.81
  -2   4   2   56.10    3.54
   2   4  -2   53.53    2.60
  -2   4   1   50.95    3.33
  -2   4   1   55.00    2.97
   2   4  -1   50.58    2.64
  -2  -4   1   56.03    3.27
  -2   4   0  324.76   11.53
  -2  -4   0  309.73   11.20
   2   4   0  302.23   10.59
  -2   4  -1   13.74    1.71
  -2  -4  -1    9.16    1.38
   2   4   1   13.71    1.43
   2  -4   1   10.38    1.00
  -2   4  -2   15.25    1.79
   2   4   2   15.49    1.68
   2  -4   2   13.77    1.29
  -2  -4  -2   15.89    1.79
   2  -4   2   15.69    1.42
  -2   4  -3   69.97    3.98
  -2  -4  -3   67.97    3.82
   2  -4   3   63.35    3.44
   2  -4   3   62.44    2.73
   2   4   3   62.66    3.73
   2  -4   4   41.68    2.76
  -2  -4  -4   48.70    3.22
   2  -4   4   46.83    3.14
  -2   4  -4   46.37    3.18
   2   4   5    1.73    0.99
  -2  -4  -5    1.08    0.69
   2  -4   5    1.17    0.63
   2  -4   5    0.84    0.75
   2  -4   6    0.58    0.54
   2  -4   6    0.50    0.75
  -2  -4  -6    0.68    0.41
   2   4   6    0.98    0.94
   2  -4   6    0.50    0.85
   2   4   6    1.07    0.47
   2  -4   6    0.31    0.47
   2  -4   6    1.39    0.60
   2  -4   7   44.82    2.28
   2  -4   7   44.33    2.39
   2  -4   7   38.23    2.21
   2  -4   7   44.63    3.84
   2   4   7   45.12    3.80
   2  -4   7   45.06    2.43
   2   4   7   47.26    2.32
   2  -4   7   50.39    2.54
  -2  -4  -7   51.49    2.24
   2  -4   7   52.00    2.58
   2   4   8    0.59    1.01
   2  -4   8    0.30    0.55
   2  -4   8    0.65    0.67
   2  -4   8    1.08    0.69
   2   4   8   -0.08    0.51
   2  -4   8    0.41    0.46
   2  -4   8    0.32    1.01
   2   4   8    0.75    1.07
   2  -4   8    0.15    0.50
   2   4   8    0.24    0.56
   2   4   9    3.29    1.28
   2  -4   9    1.57    0.72
   2  -4   9    2.14    0.67
   2   4   9    2.56    0.78
   2  -4   9    2.17    0.82
   2   4   9    1.39    0.65
   2  -4   9    1.97    0.55
   2  -4   9    3.85    0.98
   2  -4   9    2.56    0.67
   2   4   9    1.55    0.64
   2   4   9    2.51    0.71
   2  -4   9    2.70    1.33
   2   4   9    2.22    1.32
   2  -4  10   -0.09    0.61
   2   4  10   -0.08    0.58
   2  -4  10    0.08    0.59
   2   4  10    0.25    0.64
   2   4  10    0.39    0.59
   2   4  10   -0.27    0.52
   2  -4  10    0.08    0.59
   2  -4  10    0.82    0.58
   2  -4  10    0.41    0.74
   2  -4  10    0.53    0.48
   2  -4  11   28.75    1.68
   2  -4  11   25.69    1.68
   2   4  11   25.84    1.61
   2   4  11   24.78    1.64
   2   4  11   25.85    1.59
   2  -4  11   24.25    1.56
   2  -4  11   26.29    1.77
   2  -4  12    0.24    0.48
   2  -4  12   -0.42    0.54
   2   4  12   -0.19    0.55
   2  -4  13   67.22    2.66
   2   4  13   67.75    2.65
  -2   5  15    6.45    0.49
  -2   5  14    0.78    0.47
  -2   5  14    0.64    0.38
  -2   5  13   -0.14    0.56
  -2   5  13    0.06    0.47
  -2   5  12   30.16    1.73
  -2  -5  12   28.68    1.95
  -2  -5  12   30.51    2.03
  -2  -5  12   24.57    1.65
  -2  -5  12   25.62    1.69
  -2  -5  12   29.57    1.86
  -2  -5  11   26.90    1.76
  -2  -5  11   23.85    1.88
  -2  -5  11   26.52    2.05
  -2   5  11   29.96    1.76
   2  -5 -11   25.66    1.66
  -2  -5  11   29.48    1.80
  -2  -5  11   26.74    1.88
  -2   5  11   26.73    1.79
  -2  -5  10    9.13    1.10
  -2   5  10    5.04    0.90
  -2  -5  10    5.92    0.89
  -2  -5  10    7.11    1.05
  -2  -5  10    8.07    1.25
  -2   5  10    4.09    1.80
  -2  -5  10    5.85    1.01
  -2  -5  10    6.50    0.99
  -2  -5  10    4.77    1.03
  -2  -5  10    6.71    0.93
  -2  -5  10   10.15    1.20
  -2  -5  10    6.04    0.98
  -2  -5   9   17.36    1.34
  -2  -5   9   15.83    1.50
  -2  -5   9   19.79    1.55
   2  -5  -9   19.71    1.35
  -2  -5   9   18.66    1.52
  -2  -5   9   18.78    1.66
  -2   5   9   19.69    3.05
  -2  -5   9   21.58    1.53
  -2  -5   9   20.46    1.52
  -2   5   9   15.95    1.38
  -2  -5   9   13.57    1.32
  -2   5   9   17.73    1.41
  -2  -5   9   17.88    1.43
  -2  -5   9   18.81    1.50
  -2  -5   8   41.78    1.99
  -2  -5   8   35.96    2.14
  -2   5   8   45.53    2.15
  -2  -5   8   32.35    1.93
  -2   5   8   41.57    2.12
  -2  -5   8   40.18    2.21
  -2   5   8   39.39    3.86
  -2  -5   8   40.37    2.16
  -2  -5   8   39.11    2.12
  -2  -5   8   39.49    2.04
  -2  -5   8   41.79    2.30
   2  -5  -8   38.74    2.02
  -2  -5   8   44.62    2.22
  -2  -5   8   41.44    2.19
  -2  -5   7   -0.76    0.76
  -2   5   7    0.25    0.45
  -2   5   7    0.06    0.49
  -2  -5   7    0.30    0.40
   2  -5  -7   -0.06    0.48
  -2  -5   7    0.07    0.47
  -2  -5   7   -1.20    0.87
  -2  -5   7    0.50    0.54
  -2  -5   7   -0.21    0.66
  -2   5   7    0.30    0.98
  -2  -5   7    0.07    0.48
  -2  -5   7   -0.32    0.70
  -2   5   6  301.52   11.45
  -2  -5   6  278.66    9.36
  -2  -5   6  271.43   11.02
  -2   5   6  298.44   11.92
   2  -5  -6  291.96   11.02
  -2  -5   5    5.29    1.33
   2  -5  -5    5.21    1.31
  -2   5   5    4.62    1.25
  -2  -5   4   17.69    2.04
  -2   5   4   16.68    2.14
  -2   5   3   50.77    3.25
  -2   5   3   58.44    3.91
  -2  -5   3   59.82    3.73
  -2   5   2  137.01    6.42
  -2   5   2  122.04    5.44
   2   5  -2  124.91    4.92
   2   5  -1  116.07    4.80
  -2   5   1  108.56    4.86
  -2  -5   1  119.21    5.68
  -2   5   1  107.35    5.69
   2   5   0  230.42    8.61
  -2  -5   0  233.25    9.30
  -2   5   0  229.08    9.54
   2   5   1   60.25    3.46
  -2  -5  -1   57.90    3.73
  -2   5  -1   54.89    3.78
   2  -5   2    0.37    0.55
  -2  -5  -2    0.80    0.81
  -2   5  -2   -0.22    0.90
   2   5   2    0.17    0.81
   2   5   3    1.16    0.81
  -2  -5  -3   -0.42    0.80
   2  -5   3    0.60    0.48
   2  -5   3    0.54    0.75
  -2   5  -3    0.88    0.94
   2  -5   3    0.87    0.62
   2   5   4    1.77    0.95
  -2  -5  -4    3.29    1.15
   2  -5   4    3.39    1.02
  -2   5  -4    2.67    1.11
   2  -5   4    2.50    0.94
   2  -5   5    4.63    0.76
  -2  -5  -5    3.42    1.18
   2  -5   5    2.85    0.85
  -2  -5  -5    4.19    0.65
   2  -5   5    2.39    1.02
   2   5   5    2.87    0.67
   2  -5   5    3.17    0.70
   2  -5   5    2.13    0.62
  -2  -5  -6    0.36    0.40
   2  -5   6    0.16    0.53
   2  -5   6    1.18    0.59
   2  -5   6    0.49    0.41
  -2  -5  -6    0.23    0.85
   2  -5   6    0.16    0.52
   2  -5   6   -0.09    0.59
  -2  -5  -6    0.07    0.47
   2   5   6   -0.28    0.97
   2  -5   6   -0.25    0.87
   2   5   6    0.66    0.44
   2  -5   6   -0.09    0.57
   2  -5   7    0.71    0.65
   2  -5   7    0.55    0.48
   2  -5   7    1.25    0.68
   2  -5   7    1.34    0.64
   2   5   7    1.19    0.53
   2  -5   7    0.19    0.66
  -2  -5  -7    0.84    0.53
   2   5   7    0.92    1.13
   2  -5   7    0.58    0.92
   2  -5   8   -0.30    0.53
   2   5   8    0.08    0.57
   2  -5   8    0.30    0.52
   2  -5   8    0.67    0.65
   2  -5   8    0.62    0.45
   2   5   8    0.41    0.51
   2  -5   8    0.72    0.74
   2  -5   8   -0.10    0.62
  -2  -5  -8    0.28    0.50
   2   5   8   -0.64    0.97
   2  -5   8   -0.63    0.85
   2   5   8   -0.37    1.06
   2  -5   9   13.77    2.38
   2   5   9   11.56    2.28
   2  -5   9   18.11    1.52
   2  -5   9   21.95    1.65
   2   5   9   17.93    1.46
   2  -5   9   19.58    1.43
   2  -5   9   19.40    1.37
  -2  -5  -9   17.44    1.27
   2   5   9   20.90    1.51
   2  -5   9   17.27    1.54
   2   5   9   20.40    2.71
   2  -5   9   19.45    1.66
   2   5  10   67.50    3.01
   2  -5  10   76.53    3.35
   2   5  10   75.35    3.27
   2   5  10   75.84    3.27
   2   5  10   74.97    3.22
   2  -5  10   84.07    3.30
   2  -5  10   75.15    3.43
   2  -5  10   77.51    3.38
   2  -5  10   75.34    3.52
   2  -5  10   73.71    3.09
   2  -5  11    0.13    0.50
   2  -5  11    0.22    0.51
   2  -5  11    0.08    0.64
   2   5  11    0.49    0.54
   2   5  11   -0.19    0.52
   2  -5  11    0.76    0.55
   2   5  12    4.17    0.68
   2  -5  12    4.52    0.63
   2   5  13    2.31    0.46
  -2   6  14    0.15    0.35
  -2  -6  13    0.40    0.55
  -2   6  13   -0.04    0.36
  -2   6  13   -0.24    0.54
  -2  -6  12    1.70    0.70
   2  -6 -12    2.74    0.54
  -2  -6  12    1.80    0.73
  -2  -6  12    2.32    0.78
  -2  -6  12    2.03    0.69
  -2   6  12    2.85    0.58
  -2  -6  11    0.90    0.80
  -2  -6  11    0.47    0.70
   2  -6 -11    0.72    0.54
  -2  -6  11    0.92    0.66
  -2   6  11    0.93    0.51
  -2  -6  11    1.09    0.86
  -2  -6  11    1.12    0.75
  -2  -6  11    1.04    0.58
  -2  -6  10   12.36    1.31
   2  -6 -10   10.71    1.18
  -2   6  10    8.87    1.06
   2  -6 -10   12.85    1.13
  -2  -6  10   11.19    1.30
  -2  -6  10    9.65    1.33
  -2  -6  10    8.63    1.19
  -2  -6  10    8.70    1.10
  -2  -6  10   22.22    1.63
  -2  -6  10   11.09    1.08
  -2  -6  10   13.72    1.42
  -2  -6   9   -0.43    0.55
   2  -6  -9   -0.38    0.61
  -2  -6   9   -0.10    0.67
  -2  -6   9   -0.43    0.77
  -2   6   9    1.43    1.19
  -2  -6   9    0.09    0.62
  -2   6   9   -0.26    0.61
  -2  -6   9    0.10    0.85
  -2  -6   9    0.07    0.49
  -2  -6   9    2.91    0.95
  -2  -6   9   -0.09    0.67
  -2  -6   8   -0.24    0.78
  -2   6   8    0.29    0.50
   2  -6  -8    0.54    0.56
  -2   6   8   -0.33    1.17
  -2  -6   8   -0.17    0.62
  -2  -6   8   -0.56    0.90
  -2  -6   8    0.34    0.48
  -2  -6   8    0.99    0.63
  -2  -6   8    0.52    0.69
  -2  -6   7    7.92    1.05
  -2   6   7    8.80    0.90
  -2  -6   7    6.57    1.03
  -2  -6   7    6.27    0.87
   2  -6  -7    7.13    0.95
  -2  -6   7    9.05    1.55
  -2   6   7    5.87    1.61
  -2  -6   7    7.22    0.97
  -2  -6   7   83.08    2.56
  -2  -6   7    8.90    1.00
  -2  -6   7    8.39    1.00
  -2   6   6   62.34    2.61
  -2  -6   6   64.62    2.98
  -2  -6   6   55.39    2.65
  -2  -6   6   62.24    2.90
  -2  -6   6   66.21    2.81
  -2   6   6   64.84    4.46
   2  -6  -6   65.96    4.32
  -2  -6   6   58.70    2.69
  -2   6   6   61.79    4.45
   2  -6  -6   66.49    2.81
  -2  -6   6   63.07    2.85
  -2  -6   6   64.84    4.22
  -2  -6   6   63.47    2.78
  -2  -6   5   23.35    1.52
  -2   6   5   23.91    2.79
  -2  -6   5   24.17    1.54
  -2  -6   5   27.67    1.63
  -2   6   5   23.52    2.51
   2  -6  -5   29.01    2.76
  -2  -6   5   24.58    2.55
   2  -6  -5   27.05    1.55
   2  -6  -4  200.76    9.03
  -2   6   4  216.89    9.60
  -2  -6   4  205.14    9.04
   2  -6  -3   33.39    2.98
  -2   6   3   28.78    2.93
  -2  -6   3   34.21    2.97
  -2   6   2   23.65    2.64
  -2  -6   2   22.86    2.54
  -2   6   2   19.32    1.81
   2  -6  -2   17.94    2.27
   2   6  -2   19.24    1.58
  -2   6   1   10.83    1.93
   2   6  -1   14.61    1.55
   2  -6  -1   12.66    1.88
   2   6   0  395.84   13.58
  -2   6   0  380.66   14.74
  -2  -6   0  373.57   14.41
  -2   6  -1  147.89    7.41
  -2  -6  -1  147.80    7.24
   2   6   1  149.85    6.65
   2  -6   1  146.97    7.17
  -2   6  -2   99.02    5.73
   2  -6   2   85.99    4.53
  -2  -6  -2  102.46    5.63
   2   6   2   94.77    5.06
   2  -6   2   80.15    4.95
  -2  -6  -3    1.00    0.54
   2  -6   3    1.07    0.54
  -2  -6  -3    1.55    1.05
   2  -6   3    0.94    0.61
   2  -6   3    1.77    0.97
  -2  -6  -3    0.67    0.47
   2   6   3    2.07    1.08
  -2   6  -3    2.40    1.25
  -2  -6  -4    4.84    1.52
   2  -6   4    4.99    1.20
  -2  -6  -4    4.04    0.70
   2  -6   4    4.36    0.79
   2  -6   4    4.31    0.76
  -2   6  -4    4.29    1.43
   2   6   4    6.49    1.51
  -2  -6  -4    4.50    0.70
   2   6   4    4.26    0.70
   2   6   5    1.88    1.03
   2  -6   5    2.74    0.73
  -2  -6  -5    2.49    0.60
   2  -6   5    2.01    0.46
   2  -6   5    2.07    0.95
  -2  -6  -5    3.60    1.30
   2  -6   5    2.66    0.75
   2  -6   5    2.09    0.66
  -2  -6  -5    2.65    0.70
   2   6   5    4.87    1.52
  -2  -6  -6    9.61    1.00
   2  -6   6   13.70    1.27
   2  -6   6   12.09    1.00
   2  -6   6    9.64    1.11
  -2  -6  -6   13.89    2.16
   2  -6   6   10.75    1.15
   2   6   6   10.64    0.96
   2  -6   6    9.78    1.17
  -2  -6  -6    9.81    1.04
   2  -6   6   11.87    1.23
   2  -6   7   30.23    2.01
   2  -6   7   33.21    1.79
   2  -6   7   31.18    1.99
   2  -6   7   32.86    2.12
   2  -6   7   34.59    2.09
   2   6   7   31.80    1.93
   2   6   7   29.20    1.76
   2   6   7   31.50    3.53
  -2  -6  -7   36.61    1.99
  -2  -6  -7   34.54    1.84
   2  -6   8    5.94    0.98
   2  -6   8    5.68    0.96
   2  -6   8    5.08    0.77
   2   6   8    4.51    0.80
   2   6   8    3.99    0.86
   2   6   8    4.94    1.66
   2  -6   8    5.36    0.97
   2  -6   8    4.96    0.76
  -2  -6  -8    4.57    0.79
   2   6   8    3.76    1.43
   2  -6   9    1.11    0.54
   2   6   9    1.81    0.64
   2   6   9    0.16    0.61
   2  -6   9    0.30    0.68
   2  -6   9    0.43    0.51
   2   6   9    0.54    0.53
   2  -6   9    0.55    0.61
   2  -6   9    0.64    0.72
   2  -6   9    0.09    0.63
   2  -6  10   13.57    1.25
   2  -6  10   13.64    1.10
   2  -6  10   12.80    1.19
   2  -6  10   13.35    1.22
   2   6  10   12.64    1.13
   2  -6  10   13.33    1.30
   2  -6  11    3.93    0.69
   2  -6  11    3.10    0.65
   2   6  11    4.19    0.69
   2  -6  11    2.84    0.67
   2  -6  11    3.83    0.80
   2   6  12   31.63    1.54
   2  -6  12   33.04    1.59
   2  -6  12   32.14    1.53
   2   6  13    1.28    0.30
   2  -6  13    1.13    0.27
  -2   7  13   11.47    0.90
  -2  -7  12    0.35    0.55
  -2  -7  12   -0.36    0.58
   2  -7 -12    0.05    0.40
  -2  -7  11    2.45    0.72
   2  -7 -11    4.07    0.72
  -2  -7  11    2.93    0.64
  -2  -7  11    3.54    0.77
  -2  -7  11    4.21    0.83
  -2  -7  11    3.94    0.93
  -2  -7  10    6.15    1.11
  -2  -7  10    6.54    1.04
  -2  -7  10    5.69    0.91
   2  -7 -10    6.65    0.95
  -2  -7  10    5.43    0.86
   2  -7 -10    7.16    0.89
  -2  -7  10    7.92    1.04
  -2  -7   9   -0.10    0.63
  -2  -7   9    0.42    0.75
  -2  -7   9    0.17    0.65
   2  -7  -9    0.56    0.62
  -2  -7   9    0.18    0.66
   2  -7  -9    0.60    0.63
  -2  -7   9    0.60    0.59
   2  -7  -8    1.49    0.69
  -2  -7   8   -0.26    0.66
  -2  -7   8    0.50    0.57
  -2   7   8    0.94    0.65
  -2  -7   8    0.95    0.54
  -2  -7   8    1.12    0.67
  -2  -7   7  104.47    4.57
  -2  -7   7  107.86    4.41
  -2  -7   7  109.05    4.32
  -2   7   7  102.42    4.11
  -2  -7   7  108.72    4.37
  -2  -7   7  104.17    4.30
   2  -7  -7  105.14    4.35
  -2  -7   6   47.65    2.51
  -2  -7   6   47.58    2.60
  -2  -7   6   48.89    2.44
   2  -7  -6   53.50    2.56
  -2  -7   6   46.15    2.52
   2  -7  -6   48.46    3.99
  -2   7   6   48.96    4.34
   2   7  -6   46.21    3.92
  -2   7   6   47.99    2.27
  -2  -7   6   53.34    2.47
  -2  -7   6   43.20    3.71
  -2  -7   5  389.82   12.15
  -2  -7   5  367.17   12.32
   2  -7  -5  387.03   12.17
  -2   7   5  396.61   15.69
  -2  -7   5  394.59   12.19
  -2  -7   5  383.22   14.89
   2  -7  -5  397.31   15.16
  -2  -7   5  382.06   12.45
  -2  -7   5  374.41   12.38
   2  -7  -5  387.47   12.34
  -2  -7   4    0.81    1.07
   2  -7  -4    1.10    1.15
  -2  -7   4    0.97    0.55
  -2   7   4    0.63    1.17
  -2  -7   4    0.31    0.55
   2  -7  -4    0.57    0.46
   2  -7  -3   75.15    5.06
   2  -7  -3   73.83    3.05
  -2   7   3   78.54    5.42
   2  -7  -3   76.66    3.12
  -2  -7   3   73.79    3.19
  -2  -7   3   74.97    5.04
   2  -7  -2    3.92    0.68
   2  -7  -2    5.76    1.58
  -2   7   2    5.51    1.50
   2  -7  -2    5.33    0.73
  -2  -7   2    4.34    0.77
   2  -7  -1  146.35    5.33
  -2   7   1  159.38    8.18
   2   7  -1  157.49    6.61
   2  -7  -1  150.57    7.73
  -2  -7   1  155.94    5.36
  -2   7   0   13.99    2.26
   2   7   0   12.74    1.68
  -2  -7   0   12.06    1.02
  -2  -7   0   12.94    2.16
  -2  -7  -1   76.27    3.12
   2  -7   1   73.89    5.02
   2  -7   1   78.08    3.15
   2   7   1   89.04    4.88
  -2   7  -1   75.42    5.32
   2  -7   1   78.06    4.77
  -2  -7  -1   83.00    5.37
  -2  -7  -2   40.49    2.06
   2  -7   2   39.94    2.16
   2  -7   2   38.39    1.92
  -2  -7  -2   41.15    2.01
   2  -7   2   39.32    1.98
   2   7   2   39.26    3.33
   2  -7   2   41.68    3.60
   2  -7   2   37.55    1.92
  -2   7  -2   35.09    3.57
   2  -7   2   34.47    2.89
  -2  -7  -2   41.90    3.76
  -2  -7  -3  197.18    6.89
  -2   7  -3  193.54    9.65
   2  -7   3  199.21    6.70
   2  -7   3  186.11    9.04
   2   7   3  212.54    9.34
   2   7   3  203.95    6.76
   2  -7   3  193.03    6.75
  -2  -7  -3  203.65    9.68
   2  -7   3  198.75    6.88
  -2   7  -4    0.31    0.99
   2   7   4   -0.29    0.89
   2  -7   4    0.97    0.61
   2  -7   4    0.18    0.42
   2  -7   4    1.03    1.02
  -2  -7  -4   -0.32    0.96
  -2  -7  -4   -0.08    0.59
  -2  -7  -4   -0.30    0.54
   2   7   4    0.29    0.93
  -2  -7  -5   26.65    1.71
   2  -7   5   25.03    1.82
   2   7   5   19.44    2.56
  -2  -7  -5   24.37    3.05
   2  -7   5   27.68    1.84
   2   7   5   28.21    3.24
   2  -7   5   27.07    1.79
  -2  -7  -5   29.55    1.79
   2  -7   6    2.45    0.77
  -2  -7  -6    2.20    1.20
   2   7   6    4.10    1.56
  -2  -7  -6    3.25    0.78
   2  -7   6    3.06    0.75
   2  -7   6    2.50    0.81
  -2  -7  -6    3.02    0.74
   2   7   6    3.13    0.75
   2  -7   6    3.66    0.84
   2  -7   7    1.49    0.75
  -2  -7  -7    0.67    0.64
   2  -7   7    0.09    0.59
   2  -7   7    0.39    0.70
  -2  -7  -7    0.68    0.53
   2  -7   7    0.54    0.69
   2   7   7    0.66    0.51
   2   7   7    1.25    0.70
  -2  -7  -8    0.31    0.55
   2  -7   8   -0.31    0.41
   2   7   8    0.40    0.51
   2   7   8    0.08    0.61
   2  -7   8   -0.18    0.64
   2  -7   8   -0.09    0.62
   2  -7   8   -0.10    0.65
   2  -7   9   48.62    2.52
   2  -7   9   45.86    2.42
   2  -7   9   49.62    2.54
   2   7   9   48.11    2.44
   2   7   9   50.68    2.32
   2  -7   9   55.24    2.69
   2  -7  10    1.18    0.60
   2  -7  10    1.52    0.69
   2  -7  10    1.21    0.61
   2   7  10    1.62    0.59
   2   7  10    1.11    0.48
  -2  -7 -10    0.78    0.43
   2  -7  11   18.57    1.17
   2   7  11   15.71    1.00
   2  -7  11   18.54    1.23
   2   7  12    0.30    0.30
   2  -7  12    0.67    0.32
   2  -7  12    0.49    0.31
  -2   8  13    0.31    0.30
  -2  -8  12   13.95    1.07
   2  -8 -12   13.74    0.89
   2  -8 -11    0.41    0.51
  -2  -8  11   -0.06    0.47
  -2  -8  11   -0.07    0.53
  -2  -8  11    0.98    0.72
   2  -8 -10   30.42    1.69
  -2  -8  10   29.64    1.75
  -2  -8  10   30.61    1.75
  -2  -8  10   32.67    2.00
  -2  -8  10   31.37    1.90
   2  -8 -10   30.45    1.81
  -2  -8  10   28.18    1.73
   2  -8  -9    9.60    1.05
  -2  -8   9    7.93    1.18
  -2  -8   9   10.05    1.04
  -2  -8   9   11.63    1.15
   2  -8  -9    8.18    1.06
  -2  -8   9   10.18    1.15
  -2  -8   9   10.79    1.09
  -2  -8   8   26.82    1.68
  -2  -8   8   24.76    1.68
  -2  -8   8   27.92    1.67
   2  -8  -8   26.08    1.76
  -2  -8   8   24.76    1.73
   2  -8  -8   25.14    1.72
   2  -8  -7    6.81    0.97
   2  -8  -7    4.52    0.87
  -2  -8   7    5.63    0.82
  -2  -8   7    5.06    0.86
  -2  -8   7    4.15    0.83
  -2  -8   7    6.41    0.94
   2  -8  -6    2.31    0.72
  -2  -8   6    2.75    0.77
  -2  -8   6    0.83    0.79
   2  -8  -6    2.16    0.64
  -2  -8   6    1.90    0.76
  -2   8   6    2.77    1.33
  -2  -8   6    2.37    0.76
  -2  -8   6    1.30    0.63
  -2  -8   6    1.67    0.59
  -2   8   5   -0.36    1.30
   2   8  -5    0.34    1.02
  -2  -8   5   -0.80    0.67
  -2  -8   5   -0.18    0.68
   2  -8  -5   -0.33    0.64
  -2  -8   5   -0.42    0.64
   2  -8  -5   -0.22    0.51
   2  -8  -5   -0.64    1.18
  -2  -8   5   -0.30    0.98
   2   8  -4  223.72   10.61
  -2   8   4  208.25   10.47
  -2  -8   4  207.93    7.37
  -2  -8   4  206.04    7.35
  -2  -8   4  212.49    7.22
  -2  -8   4  206.55    9.95
   2  -8  -4  196.07    9.89
   2  -8  -4  203.55    7.14
   2  -8  -3   34.24    1.88
  -2   8   3   27.01    3.39
  -2  -8   3   32.28    1.99
  -2  -8   3   30.90    1.80
   2  -8  -3   35.19    1.93
  -2  -8   3   34.42    1.80
   2  -8  -3   35.35    3.56
  -2  -8   3   29.21    3.28
   2  -8  -2  137.23    5.28
  -2  -8   2  144.92    5.02
  -2  -8   2  153.28    5.52
   2  -8  -2  141.34    7.92
   2  -8  -2  146.27    5.29
  -2  -8   2  149.81    5.25
  -2  -8   2  149.13    8.04
  -2   8   2  129.28    7.95
   2  -8  -1    1.18    0.60
  -2  -8   1    0.32    1.12
   2  -8  -1    0.32    1.06
   2  -8  -1    0.61    1.05
  -2   8   1    1.44    1.33
   2  -8  -1    0.40    0.51
   2  -8  -1    1.27    0.53
  -2  -8   1    0.35    0.48
  -2   8   0   61.13    5.05
  -2  -8   0   62.18    2.62
   2  -8   0   61.04    2.63
   2  -8   0   56.84    2.54
  -2  -8   0   58.64    2.70
   2   8   0   52.75    3.76
   2  -8   0   54.08    4.27
   2  -8   1   42.86    3.66
  -2  -8  -1   46.34    4.18
   2  -8   1   42.09    2.18
  -2  -8  -1   41.88    2.12
   2  -8   1   43.58    2.12
   2  -8   1   42.60    3.94
   2  -8   1   41.33    1.98
  -2  -8  -1   46.08    2.27
   2   8   1   47.28    3.64
  -2   8  -1   42.36    4.18
   2  -8   2    7.82    0.92
  -2   8  -2    8.02    2.07
   2  -8   2    7.49    0.86
   2  -8   2    5.89    0.83
  -2  -8  -2    9.29    2.06
   2  -8   2    5.57    1.36
   2  -8   2    6.90    1.76
   2   8   2    6.06    1.59
  -2  -8  -2    5.78    0.84
   2  -8   2    6.42    0.98
  -2  -8  -2    6.93    0.92
   2   8   3   38.33    3.68
   2  -8   3   31.28    3.33
   2  -8   3   30.96    1.82
  -2  -8  -3   33.94    1.93
   2  -8   3   33.22    1.91
  -2  -8  -3   33.36    1.98
   2  -8   3   31.82    1.84
  -2  -8  -3   31.99    3.60
   2  -8   3   32.95    2.08
  -2   8  -3   38.04    3.95
   2   8   3   36.62    3.84
  -2  -8  -4  104.09    6.94
   2  -8   4  112.13    4.35
  -2   8  -4  108.51    7.07
   2   8   4  114.64    7.10
   2  -8   4  120.46    4.64
  -2  -8  -4  124.29    4.69
   2   8   4  118.16    7.04
  -2  -8  -5    7.52    1.04
   2  -8   5    9.67    1.18
  -2  -8  -5    5.62    1.66
   2   8   5    8.51    0.99
   2  -8   5    7.78    0.97
   2   8   5    7.50    1.75
   2   8   5    5.16    1.66
  -2  -8  -5    8.81    1.09
  -2  -8  -6  117.54    4.52
   2  -8   6  114.79    4.73
   2  -8   6  119.75    4.57
   2  -8   6  111.34    4.64
   2  -8   6  113.12    4.56
   2   8   6  113.35    4.46
   2   8   6  113.79    7.09
  -2  -8  -6   95.21    6.55
  -2  -8  -6  109.89    4.50
   2  -8   7    4.80    0.99
  -2  -8  -7    5.90    0.86
  -2  -8  -7    4.71    0.86
   2  -8   7    4.55    0.85
   2  -8   7    5.38    0.94
   2   8   7    5.18    0.87
   2  -8   7    6.22    0.92
   2  -8   8    1.85    0.68
   2  -8   8    2.16    0.68
  -2  -8  -8    2.98    0.70
   2  -8   8    2.89    0.77
   2  -8   8    1.84    0.73
   2   8   8    2.58    0.70
  -2  -8  -8    2.15    0.59
   2  -8   9    6.37    0.86
   2  -8   9    5.68    0.83
   2   8   9    6.79    0.86
   2  -8   9    5.93    0.90
  -2  -8  -9    5.40    0.75
   2  -8  10   -0.35    0.48
   2  -8  10   -0.05    0.41
   2  -8  10    0.42    0.49
   2  -8  10    0.06    0.47
  -2  -8 -10   -0.17    0.37
   2   8  10   -0.26    0.43
   2  -8  11    2.02    0.45
  -2  -9  12    7.88    0.67
  -2   9  12    6.48    0.61
   2  -9 -11   -0.05    0.41
  -2  -9  11   -0.10    0.41
  -2  -9  11   -0.17    0.52
  -2  -9  10   10.65    0.94
  -2  -9  10   13.35    1.11
   2  -9 -10   14.95    1.04
   2  -9 -10   11.84    1.03
  -2  -9  10   12.97    1.17
  -2  -9   9   15.07    1.41
  -2  -9   9   14.82    1.12
  -2  -9   9   14.58    1.19
  -2  -9   9   14.39    1.24
   2  -9  -9   17.32    1.29
   2  -9  -9   14.04    1.22
  -2  -9   9   15.42    1.16
  -2  -9   8   -0.40    0.55
  -2  -9   8    0.84    0.66
  -2  -9   8    0.33    0.49
   2  -9  -8   -0.24    0.63
   2  -9  -8   -0.24    0.59
  -2  -9   8    0.21    0.53
  -2  -9   8   -0.24    0.56
  -2  -9   7   17.93    1.43
  -2  -9   7   15.90    1.20
  -2  -9   7   17.81    1.38
  -2  -9   7   16.59    1.25
   2  -9  -7   17.35    1.41
   2  -9  -6   49.80    2.60
   2  -9  -6   56.52    2.74
  -2   9   6   56.08    4.81
  -2  -9   6   47.24    2.71
  -2  -9   6   55.38    2.73
   2  -9  -5    4.83    0.86
  -2  -9   5    4.98    1.52
  -2  -9   5    4.98    0.99
  -2  -9   5    2.91    0.87
  -2   9   5    3.14    1.55
   2   9  -5    4.70    1.69
   2  -9  -5    2.91    0.78
  -2  -9   5    2.28    0.74
   2  -9  -4   77.64    3.36
   2  -9  -4   79.99    3.37
  -2  -9   4   76.28    3.33
  -2  -9   4   71.56    5.45
  -2   9   4   72.89    5.95
   2   9  -4   78.05    5.99
  -2  -9   4   78.87    3.56
  -2  -9   4   76.51    3.53
  -2  -9   3  136.15    5.09
   2  -9  -3  127.28    4.86
   2  -9  -3  126.36    4.73
   2  -9  -3  126.93    7.65
  -2  -9   3  125.29    4.65
  -2  -9   3  118.55    4.72
   2  -9  -3  124.11    4.85
   2  -9  -3  132.10    7.95
  -2  -9   3  123.28    7.45
  -2   9   3  115.60    7.75
   2   9  -3  119.61    7.81
   2  -9  -2   18.51    1.31
   2  -9  -2   15.36    2.63
   2  -9  -2   18.06    2.84
  -2  -9   2   18.87    2.86
   2  -9  -2   20.71    1.46
  -2  -9   2   21.13    1.64
   2  -9  -2   19.44    1.47
  -2  -9   2   20.17    1.40
   2   9  -2   19.07    3.09
  -2   9   2   17.20    2.95
   2  -9  -2   20.08    1.53
   2  -9  -1   27.95    1.81
   2  -9  -1   28.66    1.56
  -2  -9   1   26.60    1.57
   2  -9  -1   24.98    3.30
   2  -9  -1   29.10    3.38
  -2  -9   1   31.89    3.62
  -2   9   1   27.83    3.57
   2   9  -1   31.62    3.86
  -2  -9   1   30.01    1.95
   2  -9  -1   30.13    1.76
  -2  -9   1   30.33    1.79
   2  -9  -1   27.70    1.74
   2  -9   0   41.01    3.89
   2  -9   0   40.93    2.05
  -2  -9   0   38.50    2.15
  -2   9   0   33.58    4.09
   2  -9   0   38.97    2.06
   2  -9   1  139.67    5.10
   2  -9   1  128.45    7.85
   2  -9   1  143.17    5.49
   2  -9   1  144.29    5.27
  -2  -9  -1  138.92    5.10
  -2  -9  -1  135.50    5.25
   2  -9   1  131.96    4.89
   2  -9   1  141.43    7.45
  -2  -9  -1  129.06    7.96
  -2   9  -1  135.13    8.39
   2   9   1  156.50    8.83
   2  -9   2    6.21    0.93
  -2   9  -2    5.28    1.87
   2   9   2    9.56    2.23
  -2  -9  -2    7.95    1.02
   2  -9   2    5.27    1.82
  -2  -9  -2    8.68    2.17
   2  -9   2    6.57    0.89
   2  -9   2   10.32    1.22
  -2  -9  -3  111.14    4.46
   2  -9   3  110.63    4.59
   2  -9   3  108.69    4.26
  -2   9  -3  106.82    7.22
   2   9   3   95.87    6.87
   2  -9   3  104.72    4.23
  -2  -9  -3   97.91    6.91
  -2  -9  -3  111.49    4.37
   2  -9   4   11.38    1.32
   2   9   4    8.93    0.95
  -2  -9  -4    6.73    2.04
  -2  -9  -4   10.50    1.22
   2  -9   4   11.64    1.22
  -2   9  -4    7.42    1.93
   2   9   4    7.25    1.88
   2   9   5    1.69    0.60
  -2  -9  -5    2.88    0.77
  -2  -9  -5    3.14    0.82
   2  -9   5    2.52    0.69
   2  -9   5    2.87    0.82
   2  -9   6   -0.27    0.61
   2   9   6   -0.42    0.52
  -2  -9  -6   -0.41    0.62
   2  -9   6   -0.23    0.55
   2  -9   6    0.08    0.55
  -2  -9  -6    0.24    0.58
   2  -9   7    3.56    0.73
   2  -9   7    3.42    0.83
  -2  -9  -7    3.47    0.71
   2   9   7    3.05    0.68
   2  -9   7    4.44    0.84
   2  -9   7    3.89    0.72
  -2  -9  -8   20.06    1.32
  -2  -9  -8   17.72    1.17
   2  -9   8   17.14    1.33
   2   9   8   14.89    1.14
   2  -9   8   16.73    1.24
  -2  -9  -9   20.95    1.27
   2  -9   9   23.39    1.43
   2  -9   9   22.01    1.39
   2   9   9   24.47    1.33
   2  -9   9   25.66    1.41
   2  -9  10    9.34    0.76
   2  -9  10    8.73    0.77
  -2  -9 -10    9.60    0.65
   2  -9  10   10.24    0.77
   2 -10 -11   11.61    0.71
  -2 -10  10    7.78    0.73
   2 -10 -10    7.34    0.63
   2 -10 -10    8.19    0.73
  -2 -10   9   37.12    1.83
   2 -10  -9   41.39    1.92
  -2 -10   9   34.06    1.95
   2 -10  -9   41.11    1.89
  -2 -10   9   37.41    1.87
  -2 -10   8   -0.07    0.49
  -2 -10   8    0.73    0.65
   2 -10  -8    0.27    0.56
  -2 -10   8    0.34    0.54
  -2 -10   7   27.16    1.71
  -2 -10   7   28.12    1.68
   2 -10  -7   28.73    1.70
   2 -10  -7   29.49    1.75
  -2 -10   6    0.25    0.58
   2 -10  -6   -0.23    0.57
   2 -10  -6    0.58    0.67
  -2 -10   6    0.17    0.66
   2 -10  -5   32.84    1.93
  -2 -10   5   34.14    2.07
  -2 -10   5   34.17    1.93
   2 -10  -4   25.73    1.74
   2 -10  -4   26.47    1.66
  -2 -10   4   23.18    1.55
  -2  10   4   22.03    3.30
   2  10  -4   22.00    3.23
  -2 -10   3   70.15    3.38
   2 -10  -3   75.26    3.15
   2 -10  -3   71.42    3.07
  -2  10   3   74.03    6.03
   2  10  -3   67.56    5.81
   2 -10  -3   74.67    3.28
  -2 -10   3   63.90    5.20
   2 -10  -3   71.95    5.74
  -2 -10   3   68.84    2.99
   2 -10  -2    9.67    2.23
  -2 -10   2   10.30    2.12
   2 -10  -2    7.38    1.06
   2 -10  -2    8.79    0.91
  -2  10   2    6.95    2.09
   2  10  -2   12.78    2.61
   2 -10  -2   11.16    1.14
  -2 -10   2   10.31    1.03
   2 -10  -2    9.64    1.07
  -2 -10   2    7.84    1.10
   2 -10  -1   17.80    1.52
  -2 -10   1   19.61    1.56
   2 -10  -1   15.79    1.28
  -2  10   1   20.12    3.19
   2  10  -1   13.82    2.84
  -2 -10   1   18.49    1.22
  -2 -10   1   18.09    1.40
   2 -10  -1   17.99    1.38
   2 -10  -1   14.01    2.46
  -2 -10   1   13.91    2.56
   2 -10   0  211.07    7.11
  -2  10   0  216.42   11.28
  -2 -10   0  198.67    6.96
  -2 -10   0  206.25    7.24
   2 -10   0  200.35    7.00
   2 -10   0  217.90    7.53
   2 -10   0  191.66    9.83
  -2 -10  -1    4.66    0.87
   2 -10   1    3.74    0.63
   2 -10   1    3.82    0.94
  -2  10  -1    2.17    1.66
   2  10   1    2.59    1.43
   2 -10   1    2.94    0.71
  -2 -10  -1    3.09    1.48
   2 -10   2   11.68    1.34
  -2  10  -2   10.60    2.37
   2  10   2   10.43    2.34
  -2 -10  -2   12.36    2.43
   2 -10   2    7.87    0.96
  -2 -10  -2    8.39    1.05
  -2 -10  -3  103.48    4.04
   2 -10   3   99.90    4.36
  -2 -10  -3  104.82    4.26
   2 -10   4    7.97    1.07
  -2 -10  -4    8.63    1.06
   2 -10   4    7.56    1.12
   2 -10   5  103.50    4.31
  -2 -10  -5  104.97    4.17
   2  10   5  105.89    3.84
   2 -10   5  106.44    4.21
   2 -10   5   95.94    3.85
  -2 -10  -6   29.80    1.72
   2 -10   6   26.29    1.71
   2 -10   6   28.01    1.57
   2  10   6   27.17    1.49
  -2 -10  -7   -0.47    0.50
   2 -10   7    0.14    0.54
   2 -10   7    0.22    0.42
  -2 -10  -7   -0.06    0.51
   2  10   7   -0.05    0.39
  -2 -10  -8    3.89    0.55
   2  10   8    3.17    0.50
  -2 -10  -8    3.06    0.58
   2 -10   8    3.45    0.56
   2 -10   8    4.25    0.65
   2 -10   9    0.16    0.34
   2 -10   9    0.17    0.31
   2 -10   9   -0.04    0.35
  -2 -10  -9   -0.07    0.32
   2 -11  -9   12.42    0.84
   2 -11  -9   13.31    0.82
  -2 -11   9   11.65    0.75
  -2 -11   8    6.39    0.67
  -2 -11   8    6.20    0.69
   2 -11  -8    6.49    0.73
  -2 -11   7    0.17    0.43
   2 -11  -7   -0.11    0.44
   2 -11  -7   -0.43    0.54
  -2 -11   7   -0.36    0.46
  -2 -11   7   -0.06    0.47
   2 -11  -6   10.07    0.94
  -2 -11   6    8.94    0.93
  -2 -11   6    7.70    0.93
  -2 -11   6    7.07    0.77
   2 -11  -6    7.05    0.88
   2 -11  -5    0.84    0.54
  -2 -11   5    0.31    0.58
   2 -11  -4    7.05    0.84
   2 -11  -4    8.04    0.99
   2 -11  -3    4.78    0.86
  -2 -11   3    5.01    0.94
   2 -11  -2    0.15    0.57
   2 -11  -2    0.72    0.68
  -2 -11   2    0.64    0.49
  -2 -11   2    0.36    0.62
   2 -11  -1    1.37    0.58
   2 -11  -1    0.36    0.67
  -2 -11   1    0.43    0.56
  -2 -11   1    1.24    0.67
   2 -11   0   49.73    2.63
  -2 -11   0   51.50    2.48
  -2 -11   0   47.61    2.55
  -2 -11  -1   11.87    1.18
  -2 -11  -1   11.43    1.15
  -2 -11  -1   11.53    1.01
   2 -11   1   10.37    1.24
  -2 -11  -2   80.90    3.28
  -2 -11  -2   74.60    3.32
   2 -11   2   76.97    3.47
  -2 -11  -2   74.93    3.15
  -2 -11  -3   12.86    1.06
   2 -11   3   15.79    1.37
   2 -11   3   14.95    1.29
  -2 -11  -3   16.77    1.23
   2 -11   4    0.49    0.69
  -2 -11  -4    0.80    0.59
   2 -11   4   -0.30    0.58
  -2 -11  -4    0.20    0.52
  -2 -11  -5    0.19    0.55
   2 -11   5    0.22    0.57
   2 -11   5    0.47    0.54
  -2 -11  -5    0.30    0.47
  -2 -11  -6    3.86    0.63
   2 -11   6    4.92    0.72
  -2 -11  -7    4.27    0.57
  -2 -11  -7    4.32    0.55
   2 -11   7    3.36    0.54
  -2 -11  -8   20.65    1.03
   2 -11   8   21.12    1.06
   2 -12  -8    2.71    0.39
   2 -12  -7    0.28    0.30
  -2 -12   7    0.79    0.34
   2 -12  -7    0.81    0.40
   2 -12  -6   -0.04    0.35
  -2 -12   6   -0.14    0.38
   2 -12  -6    0.25    0.32
  -2 -12   6    0.97    0.43
  -2 -12   5    1.78    0.54
  -2 -12   5    1.30    0.50
   2 -12  -5    1.39    0.53
   2 -12  -5    1.41    0.47
   2 -12  -4    6.30    0.79
   2 -12  -4    6.56    0.77
   2 -12  -3    8.49    0.87
   2 -12  -3    8.61    0.93
  -2 -12   3   10.28    1.02
  -2 -12   2    3.18    0.75
   2 -12  -2    4.19    0.67
   2 -12  -2    3.95    0.75
   2 -12  -1   22.59    1.53
  -2 -12   1   23.62    1.54
  -2 -12   0    2.12    0.65
   2 -12   0    1.17    0.65
  -2 -12   0    1.91    0.57
  -2 -12  -1   10.66    1.00
   2 -12   1    8.68    1.01
  -2 -12  -1   12.04    1.02
  -2 -12  -2   24.33    1.50
   2 -12   2   26.08    1.59
  -2 -12  -2   21.34    1.32
   2 -12   2   26.24    1.51
   2 -12   3    0.40    0.46
   2 -12   3    0.66    0.55
  -2 -12  -3    0.53    0.39
   2 -12   3    0.35    0.48
  -2  12  -4    0.38    0.38
   2 -12   4    0.79    0.44
  -2 -12  -4    1.01    0.48
   2 -12   4    0.71    0.48
  -2 -12  -4    0.23    0.39
   2 -12   5   23.14    1.23
  -2 -12  -5   22.67    1.20
  -2 -12  -5   21.45    1.22
   2 -12   6    1.05    0.34
  -2 -12  -6    1.19    0.36
  -2 -12  -6    1.46    0.42
  -2 -12  -6    1.42    0.38
   2 -12   7    0.51    0.24
  -2 -13   6   -0.14    0.27
   2 -13  -5    8.65    0.64
  -2 -13   5    8.60    0.63
  -2 -13   5    9.03    0.68
  -2 -13   4    1.43    0.39
   2 -13  -4    1.41    0.38
  -2 -13   3    0.04    0.37
  -2 -13   3   -0.19    0.40
   2 -13  -3   -0.04    0.31
  -2 -13   2    0.34    0.44
   2 -13  -2    0.58    0.37
  -2 -13   2   -0.05    0.46
  -2 -13   1    2.26    0.50
  -2 -13   1    1.57    0.53
   2 -13  -1    1.21    0.42
  -2 -13   0   20.25    1.21
  -2 -13   0   20.33    1.14
   2 -13   0   17.49    1.04
   2 -13   0   20.45    1.17
  -2 -13  -1   12.05    0.81
  -2 -13  -1   12.21    0.92
   2 -13   1   10.57    0.89
   2 -13   1   11.18    0.80
   2 -13   1   11.01    0.86
   2 -13   2    7.96    0.71
  -2 -13  -2    8.85    0.76
  -2 -13  -2    7.47    0.68
   2 -13   2    7.59    0.73
   2 -13   2    7.24    0.65
  -2 -13  -3    7.62    0.65
   2 -13   3    6.04    0.56
   2 -13   3    7.09    0.64
  -2 -13  -3    6.05    0.59
  -2  13  -3    5.89    0.52
  -2 -13  -4    0.13    0.28
   2 -13   4    0.10    0.22
  -3   0  16   29.17    1.22
  -3   0  15   36.25    1.71
  -3   0  15   32.71    1.59
  -3   0  14   -1.51    0.77
  -3   0  13   23.86    1.68
  -3   0  13   25.71    1.67
  -3   0  13   28.54    1.78
  -3   0  12   -0.27    0.72
  -3   0  12   -0.06    0.40
  -3   0  12   -0.07    0.55
  -3   0  12    0.09    0.63
  -3   0  12   -1.28    1.63
  -3   0  12   -0.27    0.72
  -3   0  11    2.29    0.78
  -3   0  11    1.28    0.77
  -3   0  11    1.05    0.50
  -3   0  11    2.50    1.54
  -3   0  11    1.65    0.61
  -3   0  11    0.98    0.70
  -3   0  11    1.07    0.68
  -3   0  10    0.09    0.64
  -3   0  10    0.17    0.42
  -3   0  10    1.91    1.55
  -3   0  10   -0.20    0.68
  -3   0  10   -0.21    0.51
  -3   0  10    0.08    0.62
  -3   0  10   -0.08    0.57
  -3   0  10    0.82    0.69
  -3   0   9   85.96    3.64
  -3   0   9   92.34    3.42
  -3   0   9   90.39    6.12
  -3   0   9  104.36    5.41
  -3   0   9   92.41    3.60
  -3   0   9   93.45    3.68
  -3   0   9   91.11    3.71
  -3   0   9   90.11    3.66
  -3   0   9   92.61    3.83
  -3   0   8    0.58    1.24
  -3   0   8    1.11    0.83
  -3   0   7 1695.42   49.13
  -3   0   7 1554.39   47.85
   3   0  -6    0.30    0.49
  -3   0   6   -0.11    0.52
   3   0  -5  117.12    4.81
  -3   0   5  116.18    5.59
   3   0  -4    0.31    0.59
  -3   0   4   -0.44    0.78
  -3   0   3   26.82    2.11
  -3   0   3   30.93    2.13
  -3   0   2   -0.20    0.56
  -3   0   1  209.01    7.31
  -3   0   1  204.31    7.78
  -3   0   0   -0.22    0.52
  -3   0   0   -0.12    0.66
  -3   0  -1  970.36   29.11
  -3   0  -2   -0.04    0.27
   3   0   2    0.10    0.52
   3   0   3 1540.10   47.73
  -3   0  -3 1652.31   48.05
   3   0   4   -0.09    0.47
  -3   0  -4   -0.11    0.50
   3   0   5  101.16    5.94
   3   0   6   -0.52    0.47
   3   0   6   -0.17    0.61
   3   0   6   -0.31    1.06
   3   0   7   94.82    4.91
   3   0   7   95.67    3.62
   3   0   7   95.86    3.84
   3   0   7   93.52    6.30
   3   0   7   92.36    3.94
   3   0   7   98.02    3.87
   3   0   8   -0.47    0.62
   3   0   8   -0.37    1.27
   3   0   8    0.17    0.58
   3   0   9  134.56    5.25
   3   0   9  144.81    5.46
   3   0   9  125.75    7.98
   3   0  10   -0.48    0.73
   3   0  10    0.36    0.67
   3   0  10    0.53    0.58
   3   0  11    1.29    0.63
   3   0  11    0.91    0.58
   3   0  11    1.45    0.68
   3   0  12   -0.33    0.51
   3   0  12   -0.06    0.54
   3   0  12   -0.22    0.47
  -3   1  16    9.36    0.62
  -3   1  15   -0.34    0.63
  -3  -1  15    1.18    0.52
  -3   1  14   12.06    1.10
  -3  -1  14   13.66    1.19
  -3   1  14   13.07    1.06
  -3  -1  14   12.16    1.12
  -3  -1  13    0.16    0.66
  -3   1  13    0.87    0.59
  -3   1  13    0.85    0.68
  -3  -1  13    1.00    0.68
  -3   1  12   47.59    4.94
  -3  -1  12   47.06    4.74
  -3  -1  12   52.43    2.74
  -3   1  12   58.59    2.78
  -3  -1  12   57.68    2.74
  -3   1  12   54.46    2.67
  -3  -1  12   52.95    2.67
  -3  -1  12   49.69    2.64
  -3   1  12   55.34    2.71
  -3  -1  12   50.39    2.56
  -3   1  11   22.37    1.63
  -3  -1  11   21.86    1.59
  -3  -1  11   18.47    1.33
  -3  -1  11   20.09    1.51
  -3  -1  11   22.50    1.67
  -3   1  11   19.96    1.56
  -3   1  11   22.35    1.59
  -3  -1  11   20.59    1.56
  -3  -1  11   20.90    3.13
  -3  -1  10   89.77    3.74
  -3   1  10   92.13    3.94
  -3  -1  10   89.95    3.87
  -3  -1  10   94.85    3.61
  -3  -1  10   94.55    3.78
  -3  -1  10   90.64    3.82
  -3  -1  10   90.22    3.95
  -3   1  10   92.29    4.06
  -3   1  10   94.04    3.79
  -3  -1  10   88.45    3.77
  -3  -1  10   91.16    6.38
  -3   1   9    8.77    1.46
  -3   1   9   10.65    1.13
  -3  -1   9    9.40    1.01
  -3  -1   9    9.80    0.94
  -3  -1   9   11.46    0.93
  -3  -1   9    8.67    0.98
  -3  -1   9   11.04    1.02
  -3   1   9   11.68    1.11
  -3  -1   9    9.94    1.01
  -3  -1   9   10.88    1.04
  -3   1   9    9.41    1.15
  -3  -1   9    9.33    1.09
  -3  -1   9    9.74    2.01
  -3  -1   9   10.84    1.06
  -3   1   9    9.76    1.01
  -3   1   9   10.36    1.06
  -3   1   8   44.01    2.95
  -3  -1   8   42.61    3.76
  -3  -1   8   45.58    2.19
  -3   1   8   40.20    2.12
  -3  -1   8   41.93    2.12
  -3   1   8   40.89    2.19
  -3  -1   8   40.38    2.14
  -3   1   7  332.28   11.00
  -3   1   7  311.25   10.37
   3  -1  -6   18.16    1.50
   3   1  -6   18.53    1.57
  -3  -1   6   19.07    1.60
   3  -1  -5  147.50    5.68
  -3   1   5  148.05    6.68
  -3  -1   5  143.38    6.36
  -3  -1   5  139.05    6.09
  -3   1   5  144.51    6.00
  -3  -1   5  144.37    5.79
   3  -1  -4  687.54   21.66
  -3   1   4  684.30   22.52
  -3  -1   4  685.79   22.13
  -3  -1   4  682.21   21.83
  -3   1   4  709.76   22.14
   3  -1  -3   24.21    1.86
  -3   1   3   25.36    2.14
  -3  -1   3   24.16    1.88
  -3  -1   3   24.30    1.89
  -3  -1   3   24.37    1.93
  -3   1   3   23.80    2.02
   3  -1  -2  104.58    4.54
  -3  -1   2  109.40    4.54
   3  -1  -1   53.77    2.83
  -3  -1   1   52.48    2.75
  -3   1   1   54.83    3.12
  -3  -1   1   53.36    2.93
   3  -1   0    4.04    0.86
  -3   1   0    2.47    0.88
  -3  -1   0    1.02    0.66
  -3  -1   0    2.76    0.89
   3  -1   1   85.08    3.87
  -3  -1  -1   87.26    3.59
  -3   1  -1   84.56    4.16
  -3  -1  -1   89.21    4.09
   3  -1   2  113.32    4.79
  -3  -1  -2  117.90    4.41
  -3   1  -2  121.30    5.21
  -3  -1  -2  121.08    5.05
   3  -1   3    1.43    0.67
  -3   1  -3    0.79    0.75
  -3  -1  -3    1.30    0.44
  -3  -1  -3    0.70    0.64
   3  -1   4  100.74    5.38
  -3  -1  -4   93.02    4.25
   3  -1   4   98.70    4.12
   3   1   4   98.14    4.18
   3   1   5   69.50    4.01
   3  -1   5   72.82    4.74
   3   1   6  415.76   15.93
   3  -1   6  392.34   15.23
   3  -1   6  378.76   12.29
   3  -1   6  364.00   13.23
   3   1   6  385.26   14.01
   3   1   6  396.54   12.21
   3  -1   6  380.46   12.22
   3   1   7    3.24    1.54
   3  -1   7    1.95    1.32
   3  -1   7    4.26    0.85
   3  -1   7    2.57    0.70
   3   1   7    3.06    0.69
   3  -1   7    1.91    0.64
   3   1   7    2.58    0.70
   3  -1   7    1.70    0.56
   3   1   7    2.92    1.04
   3  -1   7    2.67    0.55
   3   1   7    2.79    0.57
   3   1   8   45.25    2.44
   3  -1   8   45.73    2.41
   3   1   8   46.31    3.48
   3   1   8   46.41    2.42
   3   1   8   47.76    2.23
   3  -1   8   45.07    4.31
   3   1   8   48.26    2.37
   3  -1   8   48.51    2.52
   3  -1   9    0.38    0.61
   3  -1   9    0.09    0.65
   3  -1   9   -0.09    0.57
   3   1   9   -0.09    0.63
   3   1   9    0.33    0.60
   3  -1   9    0.38    1.14
   3   1   9   -0.32    0.46
   3   1  10   14.41    1.35
   3  -1  10   13.15    1.26
   3   1  10   14.86    1.08
   3  -1  10   14.28    1.37
   3   1  10   14.47    1.24
   3  -1  10   13.59    1.35
   3  -1  11   10.76    1.06
   3   1  11    9.79    1.02
   3  -1  11    9.15    0.93
   3   1  11   10.66    1.14
   3   1  11    8.96    0.99
   3  -1  11    9.30    1.12
   3  -1  12    7.03    0.82
   3  -1  12    8.49    0.88
   3   1  12    7.43    0.82
   3   1  12    8.34    0.80
   3   1  12    8.71    0.83
   3  -1  12    9.17    0.96
   3   1  13    2.50    0.45
   3   1  13    2.49    0.48
   3  -1  13    2.61    0.49
  -3  -2  15    5.51    0.70
  -3   2  15    2.53    0.68
  -3   2  14   64.84    2.65
  -3  -2  14   64.54    2.74
  -3  -2  14   55.70    2.62
  -3   2  14   64.21    2.75
  -3  -2  14   67.50    2.77
  -3  -2  13    0.51    0.58
  -3  -2  13   -0.16    0.82
  -3   2  13    0.15    0.57
  -3   2  13   -0.08    0.62
  -3  -2  13   -1.11    0.84
  -3  -2  12    2.70    0.80
  -3  -2  12    1.24    0.73
  -3   2  12    1.74    0.73
  -3   2  12    2.41    0.71
  -3  -2  12    2.61    0.87
  -3  -2  11   40.28    2.24
  -3  -2  11   35.63    2.29
  -3  -2  11   46.59    2.20
  -3   2  11   43.94    4.70
  -3  -2  11   32.78    3.84
  -3   2  11   39.31    2.20
  -3   2  11   42.02    2.40
  -3  -2  11   40.73    2.25
  -3  -2  11   42.34    2.30
  -3  -2  10   16.50    1.35
  -3  -2  10   18.40    1.30
  -3  -2  10   15.90    1.43
  -3  -2  10   16.58    1.46
  -3   2  10   16.72    2.97
  -3  -2  10   12.68    2.40
  -3   2  10   16.36    1.32
  -3  -2  10   16.43    1.35
  -3  -2  10   15.08    1.37
  -3  -2  10   16.39    1.32
  -3  -2  10   16.82    1.33
  -3   2  10   15.11    1.38
  -3  -2  10   17.92    1.42
  -3  -2   9   48.99    2.33
  -3  -2   9   48.11    2.20
  -3  -2   9   44.11    2.37
  -3  -2   9   45.54    2.38
  -3  -2   9   48.59    4.17
  -3   2   9   46.00    4.45
  -3   2   9   46.33    2.26
  -3  -2   9   47.30    2.39
  -3   2   9   44.10    2.45
  -3  -2   9   46.58    2.32
  -3  -2   9   44.74    2.26
  -3   2   9   49.75    2.49
  -3  -2   9   47.14    2.30
  -3  -2   9   43.64    2.22
  -3  -2   8  300.67    9.65
  -3  -2   8  292.58    9.41
  -3  -2   8  308.46   12.31
  -3   2   8  290.25   10.49
  -3  -2   8  287.27    9.49
  -3  -2   8  303.77    9.53
  -3   2   8  283.64    9.69
  -3   2   8  289.86    9.73
  -3  -2   8  288.06    9.62
  -3  -2   8  295.76    9.57
  -3  -2   8  304.58    9.58
  -3  -2   7   98.04    5.32
  -3   2   7   87.66    3.99
  -3  -2   6  111.38    5.35
  -3   2   6  105.98    4.95
  -3  -2   6  106.24    4.79
  -3  -2   5  244.90    9.37
  -3   2   5  254.97   10.10
  -3  -2   5  246.91    9.05
  -3   2   5  240.06    9.27
   3  -2  -5  245.86    8.84
  -3  -2   4   59.43    3.29
  -3   2   4   68.16    3.94
  -3   2   4   63.09    3.57
  -3  -2   4   60.37    3.29
   3  -2  -4   59.07    3.18
  -3  -2   3   75.64    3.78
  -3  -2   3   71.15    3.51
  -3   2   3   76.77    4.09
  -3  -2   3   75.71    3.79
  -3   2   3   72.98    3.94
   3  -2  -3   72.12    3.64
  -3  -2   2 1257.64   40.56
  -3  -2   2 1363.71   40.24
   3  -2  -2 1378.36   40.68
   3  -2  -1  313.14   10.17
  -3  -2   1  366.59   11.43
  -3  -2   1  340.79   11.56
  -3   2   1  342.76   11.88
   3  -2  -1  335.35   11.39
  -3  -2   0   51.04    2.79
   3  -2   0   50.79    2.41
  -3  -2   0   51.07    2.96
   3  -2   0   54.74    2.94
  -3   2   0   53.01    3.21
  -3  -2  -1   21.85    1.65
   3  -2   1   23.89    1.77
  -3  -2  -1   19.06    1.78
  -3   2  -1   21.68    1.99
   3  -2   1   20.15    1.74
   3  -2   2   72.93    3.83
  -3  -2  -2   75.30    3.48
  -3  -2  -2   76.73    3.84
  -3   2  -2   81.20    4.09
   3  -2   2   75.05    3.64
   3  -2   3    1.33    0.91
  -3  -2  -3    2.12    0.62
  -3  -2  -3    1.07    0.64
  -3   2  -3    1.35    0.82
   3  -2   3    1.25    0.66
   3  -2   4   -0.40    0.77
  -3  -2  -4   -0.13    0.54
  -3   2  -4    0.15    0.58
   3   2   5    1.57    0.96
   3  -2   5    1.91    1.18
   3  -2   6  158.36    5.55
   3   2   6  160.20    5.45
   3   2   6  149.14    5.45
   3  -2   6  152.60    5.58
   3  -2   6  148.74    5.48
   3  -2   6  152.21    7.76
   3  -2   6  153.37    5.53
   3   2   6  154.15    5.46
   3   2   6  161.93    7.32
   3   2   7   76.80    3.25
   3  -2   7   73.41    3.28
   3  -2   7   78.53    3.32
   3  -2   7   73.89    3.32
   3  -2   7   78.82    3.29
   3   2   7   71.10    4.64
   3  -2   7   73.75    3.04
   3  -2   7   75.25    3.28
   3  -2   7   68.90    5.17
   3  -2   8  244.43    8.42
   3  -2   8  251.53    8.57
   3   2   8  241.10    8.16
   3  -2   8  252.43    8.51
   3   2   8  248.80    8.43
   3  -2   8  232.07    8.30
   3   2   8  239.56   10.37
   3   2   8  242.21   11.99
   3  -2   8  245.49   11.55
   3  -2   8  242.91    8.41
   3   2   9   17.88    1.43
   3  -2   9   15.51    1.34
   3   2   9   15.50    1.25
   3   2   9   18.00    1.31
   3   2   9   15.41    1.47
   3  -2   9   16.30    1.43
   3   2   9   13.25    2.64
   3  -2   9   17.49    2.66
   3  -2   9   17.59    1.46
   3  -2   9    9.65    1.15
   3   2  10    7.79    1.07
   3  -2  10    7.88    1.03
   3   2  10    7.20    1.04
   3  -2  10    9.07    1.08
   3   2  10    9.23    0.93
   3  -2  10    7.24    0.85
   3  -2  10    8.66    1.17
   3   2  10    8.46    0.92
   3  -2  10    9.75    0.95
   3   2  11   24.85    1.72
   3  -2  11   27.29    1.62
   3   2  11   26.45    1.71
   3  -2  11   24.72    1.62
   3   2  11   24.28    1.46
   3  -2  11   28.69    1.82
   3   2  12   10.85    0.98
   3  -2  12   11.61    0.93
   3  -2  12   12.30    1.08
   3  -2  12   13.18    1.02
   3  -2  13    0.30    0.41
   3   2  13    0.58    0.34
   3  -2  13    0.86    0.38
   3   2  13    1.06    0.41
  -3  -3  15  141.37    2.76
  -3  -3  15  163.82    3.08
  -3   3  14   14.32    1.17
  -3  -3  14   15.24    1.21
  -3  -3  13    2.28    0.79
  -3  -3  13    1.47    0.78
  -3   3  13    4.23    0.78
  -3  -3  13    2.67    0.71
  -3  -3  13    3.76    0.88
  -3   3  13    3.35    0.69
  -3   3  12   18.04    1.39
  -3  -3  12   18.34    1.44
  -3  -3  12   18.21    1.51
  -3  -3  12   21.17    1.56
  -3   3  12   18.65    1.41
  -3  -3  12   13.64    1.41
  -3  -3  12   20.53    1.67
  -3  -3  11  124.12    4.85
  -3  -3  11  126.69    4.82
  -3  -3  11  122.26    4.84
  -3  -3  11  131.05    5.05
  -3  -3  11  129.23    4.82
  -3  -3  11  125.48    4.81
  -3   3  11  124.10    4.93
  -3  -3  11  118.45    4.49
  -3   3  11  113.87    8.05
  -3  -3  11  105.04    7.02
  -3   3  11  131.17    4.78
  -3  -3  11  101.88    4.61
  -3  -3  10    1.04    0.67
  -3   3  10    1.98    0.65
  -3  -3  10    1.52    0.64
  -3  -3  10    0.99    0.46
  -3  -3  10   -1.57    1.05
  -3   3  10    1.03    0.66
  -3  -3  10    0.98    1.03
  -3   3  10    0.43    1.44
  -3  -3  10    0.94    0.64
  -3  -3  10    1.07    0.58
  -3  -3  10   -0.74    0.99
  -3  -3  10    1.60    0.76
  -3  -3  10    0.86    0.71
  -3  -3   9   31.62    1.93
  -3   3   9   37.37    2.14
  -3  -3   9   31.74    1.92
  -3  -3   9   36.18    2.09
  -3  -3   9   38.48    1.92
  -3  -3   9   37.03    2.13
  -3   3   9   37.64    4.07
  -3  -3   9   39.51    3.65
  -3  -3   9   29.91    1.91
  -3   3   9   35.31    1.90
  -3  -3   9   39.22    2.08
  -3  -3   9   35.15    1.91
  -3  -3   9   35.97    1.95
  -3   3   9   34.75    2.07
  -3  -3   8   99.43    3.98
  -3  -3   8  106.07    3.87
  -3  -3   8  104.96    4.05
  -3  -3   8  111.25    6.04
  -3  -3   8  105.12    3.97
  -3  -3   8  101.74    3.90
  -3  -3   8   99.12    3.90
  -3  -3   8   91.57    3.86
  -3  -3   8   99.94    3.93
  -3   3   8  102.94    4.09
  -3   3   7    0.49    0.62
  -3  -3   7    1.69    1.01
  -3  -3   7    1.69    0.95
  -3   3   6  496.80   17.44
  -3  -3   6  533.19   17.81
  -3  -3   6  508.39   17.46
  -3  -3   5  157.58    6.63
  -3  -3   5  147.53    6.71
  -3   3   5  141.36    7.19
  -3   3   4  120.74    5.68
   3  -3  -4  114.01    5.15
  -3  -3   4  114.68    5.38
  -3  -3   4  115.45    5.47
  -3   3   4  121.90    6.00
  -3  -3   3   18.41    1.92
   3  -3  -3   20.91    1.82
  -3   3   3   19.65    2.07
  -3  -3   3   17.46    1.46
  -3   3   3   19.26    2.03
   3  -3  -2  192.31    7.59
  -3  -3   2  202.15    7.78
  -3   3   2  203.57    7.99
  -3  -3   2  195.75    6.93
   3  -3  -1   15.46    1.59
  -3   3   1   14.41    1.79
  -3  -3   1   14.21    1.66
  -3  -3   1   14.33    1.57
  -3   3   0   33.25    2.74
   3  -3   0   37.15    2.51
  -3  -3   0   32.70    2.51
   3  -3   0   37.94    1.74
  -3  -3   0   36.86    2.48
  -3   3  -1  399.83   14.13
   3  -3   1  407.80   13.57
  -3  -3  -1  395.92   13.79
   3  -3   1  387.45   12.78
  -3  -3  -1  392.17   13.41
  -3   3  -2   63.35    3.76
   3  -3   2   58.67    3.29
  -3  -3  -2   64.98    3.67
   3  -3   2   63.55    3.25
  -3  -3  -2   53.36    3.18
  -3   3  -3  171.55    7.07
   3  -3   3  148.26    6.55
  -3  -3  -3  153.04    6.29
  -3  -3  -3  158.02    6.70
  -3  -3  -4   16.92    1.61
   3  -3   4   13.81    1.80
  -3   3  -4   19.35    1.95
   3   3   4   17.12    2.05
   3  -3   5  184.27    8.21
   3   3   5  178.56    8.07
   3  -3   5  177.90    6.25
   3  -3   6   41.72    2.14
   3  -3   6   42.64    2.16
   3  -3   6   46.88    2.32
   3   3   6   39.53    3.41
   3  -3   6   43.11    2.10
   3  -3   6   45.66    2.28
   3   3   6   45.96    2.19
   3   3   6   44.40    2.18
   3  -3   6   43.84    3.73
   3  -3   6   43.70    2.30
   3  -3   6   42.64    2.14
   3   3   7   70.52    5.70
   3  -3   7   72.82    5.20
   3  -3   7   72.75    3.23
   3  -3   7   63.77    2.90
   3   3   7   64.57    4.69
   3   3   7   77.15    3.23
   3  -3   7   79.64    3.36
   3  -3   7   69.52    3.23
   3  -3   7   75.25    3.22
   3  -3   7   75.12    3.23
   3  -3   7   77.25    3.37
   3  -3   8    2.50    0.75
   3   3   8    2.45    0.67
   3   3   8    3.81    0.76
   3  -3   8    2.13    0.65
   3  -3   8    2.38    0.71
   3  -3   8    2.73    0.71
   3  -3   8    3.19    0.77
   3  -3   8    2.26    0.79
   3  -3   8    4.03    1.40
   3   3   8    1.63    1.41
   3   3   8    1.68    1.07
   3   3   9    9.85    1.84
   3   3   9   12.98    1.38
   3   3   9   12.98    1.28
   3  -3   9   12.42    1.32
   3  -3   9   13.71    1.23
   3  -3   9   12.32    1.17
   3  -3   9   13.53    1.30
   3   3   9   15.23    1.27
   3  -3   9   13.57    2.36
   3   3   9   10.01    2.27
   3  -3  10    0.90    0.55
   3   3  10    0.26    0.62
   3   3  10    0.90    0.55
   3   3  10    0.83    0.66
   3  -3  10    0.73    0.55
   3  -3  10    1.23    0.68
   3  -3  10    1.62    0.66
   3   3  10    0.72    0.70
   3   3  11   57.69    2.63
   3   3  11   52.55    2.34
   3  -3  11   55.54    2.45
   3  -3  11   56.86    2.72
   3  -3  11   53.32    2.50
   3   3  11   57.06    2.62
   3  -3  12    5.62    0.77
   3  -3  12    4.65    0.68
   3   3  12    5.30    0.71
   3   3  13    3.85    0.47
   3  -3  13    3.97    0.52
   3  -3  13    4.34    0.49
  -3   4  15    8.23    0.70
  -3   4  15   17.51    0.91
  -3  -4  14  175.71    2.52
  -3  -4  14  153.67    3.14
  -3   4  13   27.29    1.72
  -3  -4  13   29.34    1.85
  -3   4  13   30.55    1.77
  -3  -4  13   28.87    1.86
  -3   4  12    0.07    0.58
  -3  -4  12   -0.07    0.53
  -3  -4  12   -1.51    0.97
  -3  -4  12    0.25    0.64
  -3  -4  12   -0.08    0.76
  -3  -4  12   -1.77    0.90
  -3  -4  12   -0.19    0.76
  -3  -4  11   18.98    1.42
  -3  -4  11   15.52    1.53
  -3  -4  11   19.14    1.52
  -3  -4  11   18.48    1.50
  -3   4  11   19.68    1.57
  -3   4  11   22.83    3.55
  -3  -4  11   17.66    1.29
  -3  -4  11   18.05    1.52
  -3  -4  11   18.10    1.47
  -3   4  11   19.41    1.43
  -3  -4  11   18.55    1.64
  -3  -4  11   17.43    1.56
  -3  -4  10   13.66    1.37
  -3   4  10   20.89    1.43
  -3  -4  10   20.79    1.37
  -3  -4  10   22.12    1.65
  -3  -4  10   21.59    1.70
  -3   4  10   21.09    3.29
  -3  -4  10   18.02    1.53
  -3  -4  10   18.36    1.37
  -3   4  10   19.72    1.59
  -3  -4  10   16.14    1.44
  -3  -4   9  115.16    4.26
  -3  -4   9  105.76    4.36
  -3  -4   9  112.41    4.20
   3  -4  -9  118.14    4.25
  -3  -4   9  111.56    4.46
  -3  -4   9  121.76    4.62
  -3   4   9  112.04    7.47
  -3  -4   9   94.68    4.15
  -3   4   9  108.95    4.15
  -3  -4   9  105.43    4.22
  -3  -4   9  112.66    4.31
  -3  -4   9  111.89    4.38
  -3   4   9  111.81    4.51
  -3  -4   8  157.73    5.66
  -3   4   8  167.99    5.89
  -3  -4   8  165.69    5.83
  -3  -4   8  164.62    5.68
  -3  -4   8  166.59    5.65
   3  -4  -8  165.36    5.71
  -3  -4   8  164.87    5.88
  -3  -4   8  169.38    5.96
  -3   4   8  163.39    8.92
  -3  -4   8  155.38    7.45
  -3  -4   8  178.50    7.97
  -3  -4   8  172.22    5.89
  -3  -4   8  160.72    5.71
  -3  -4   8  167.80    5.84
  -3  -4   7   30.13    1.68
  -3  -4   7   24.73    1.59
  -3  -4   7   31.54    1.67
  -3  -4   7   27.13    2.49
  -3  -4   7   23.64    1.58
  -3   4   7   31.03    2.68
  -3  -4   7   29.30    1.65
  -3  -4   7   33.72    2.93
  -3  -4   7   31.37    1.72
  -3   4   6  198.11    8.39
  -3  -4   6  178.85    7.45
  -3  -4   6  190.82    8.27
  -3   4   5   57.08    3.83
  -3  -4   5   54.10    2.97
  -3   4   5   53.62    3.99
  -3  -4   5   57.76    3.74
  -3   4   4  253.39   10.02
  -3  -4   4  230.03    8.22
  -3   4   4  240.13    9.89
  -3  -4   4  246.02    9.60
  -3   4   3 1314.65   40.77
  -3   4   3 1313.73   41.05
  -3  -4   3 1270.14   40.53
  -3  -4   2  135.81    4.85
  -3  -4   2  137.73    6.32
  -3  -4   1    2.53    0.97
  -3  -4   1    1.93    0.50
  -3  -4   1    2.72    1.08
  -3   4   1    1.45    1.13
  -3  -4   0  131.76    6.24
  -3  -4   0  140.97    6.42
  -3   4   0  146.37    6.87
   3  -4   1  275.34    9.35
  -3  -4  -1  278.96   10.52
  -3   4  -1  297.74   11.26
  -3  -4  -1  280.58   10.79
   3   4   2   20.75    2.06
  -3   4  -2   18.38    2.20
   3  -4   2   15.27    1.45
  -3  -4  -2   15.49    1.80
  -3  -4  -3    4.73    1.11
  -3   4  -3    3.93    1.16
   3  -4   3    2.88    0.90
   3   4   3    4.16    1.20
  -3   4  -4  127.27    6.34
   3  -4   4  130.70    6.11
  -3  -4  -4  120.93    5.75
   3  -4   5   17.94    1.32
   3  -4   5   18.56    1.31
   3   4   5   18.21    2.32
   3  -4   5   21.08    2.35
  -3  -4  -5   17.16    1.15
   3  -4   5   17.12    1.18
   3  -4   6  186.02    6.55
   3  -4   6  180.11    6.43
   3  -4   6  187.00    6.47
   3  -4   6  197.60    6.34
   3   4   6  173.31    8.68
   3  -4   6  189.51    6.64
   3   4   6  184.97    6.54
   3   4   6  184.54    6.41
   3  -4   6  186.72    6.68
  -3  -4  -6  179.13    6.29
   3  -4   6  181.18    6.62
   3  -4   6  193.06    8.85
   3  -4   7  256.73   11.41
   3  -4   7  258.74    8.93
   3  -4   7  263.44    8.74
   3  -4   7  276.53    8.55
   3   4   7  253.42   11.37
   3  -4   7  265.96    8.92
   3   4   7  247.93    8.66
   3  -4   7  244.83    8.71
   3  -4   7  249.76    8.90
   3  -4   8   49.12    2.49
   3  -4   8   49.27    2.35
   3  -4   8   43.90    2.41
   3  -4   8   43.62    2.40
   3   4   8   48.92    2.44
   3  -4   8   47.76    2.61
   3   4   8   47.21    2.43
   3  -4   8   45.28    2.32
   3   4   8   48.18    4.68
   3  -4   8   48.87    4.21
   3  -4   8   40.63    2.51
   3   4   8   49.43    4.19
   3   4   9    6.22    1.63
   3  -4   9    5.20    0.89
   3   4   9    3.81    0.81
   3  -4   9    4.27    1.41
   3   4   9    3.50    1.58
   3  -4   9    4.42    1.00
   3  -4   9    4.92    0.78
   3  -4   9    4.70    0.94
   3   4   9    3.55    0.83
   3  -4   9    4.19    0.82
   3  -4   9    5.03    0.81
   3   4   9    4.12    0.85
   3   4  10   46.26    2.26
   3   4  10   47.12    2.36
   3   4  10   43.51    2.35
   3  -4  10   48.48    2.31
   3  -4  10   43.61    2.26
   3  -4  10   43.10    2.23
   3  -4  10   43.99    2.15
   3  -4  10   41.59    2.42
   3   4  11   58.39    2.57
   3  -4  11   57.58    2.50
   3   4  11   58.79    2.61
   3   4  11   57.83    2.44
   3  -4  11   55.23    2.45
   3  -4  11   50.57    2.59
   3   4  12   -0.05    0.44
   3  -4  12    0.40    0.39
   3  -4  12    0.84    0.51
   3  -4  13    6.38    0.56
   3   4  13    6.12    0.53
   3   4  13    6.12    0.55
  -3   5  15    1.91    0.35
  -3   5  14    3.62    0.62
  -3  -5  13   39.26    2.18
  -3  -5  13   43.40    2.16
  -3   5  13   39.48    1.91
  -3  -5  13   42.89    2.15
  -3  -5  12   36.49    2.40
   3  -5 -12   37.02    2.14
  -3  -5  12   37.65    2.30
  -3  -5  12   37.24    2.38
  -3   5  12   34.61    2.09
  -3   5  11   18.06    1.54
  -3  -5  11   19.81    1.57
  -3   5  11   17.34    1.33
  -3  -5  11   16.71    1.51
  -3  -5  11   17.23    1.65
  -3  -5  11   16.66    1.60
  -3  -5  11   19.68    1.65
  -3  -5  10  113.44    4.76
  -3  -5  10  121.20    4.62
   3  -5 -10  126.34    4.65
  -3  -5  10  119.59    4.93
  -3  -5  10  130.92    5.12
  -3   5  10  108.94    7.69
  -3  -5  10  129.22    4.95
  -3  -5  10  133.56    4.66
  -3   5  10  119.51    4.54
  -3   5  10  118.58    4.88
  -3  -5  10  127.48    4.75
  -3  -5  10  127.33    4.90
  -3  -5  10  119.46    4.58
  -3  -5  10  121.91    5.01
  -3  -5   9   84.92    3.75
  -3  -5   9   84.75    3.61
   3  -5  -9   94.81    3.72
  -3  -5   9   88.64    3.89
  -3  -5   9   93.06    4.03
  -3   5   9   78.56    6.21
  -3  -5   9   90.77    3.86
  -3  -5   9   96.58    3.65
  -3  -5   9   88.04    3.69
  -3  -5   9   95.71    3.87
  -3   5   9   89.60    3.91
  -3  -5   9   95.81    4.08
  -3  -5   8    8.40    0.91
  -3  -5   8    7.39    0.93
  -3   5   8    5.47    1.75
  -3  -5   8    8.09    1.60
  -3  -5   8    7.10    0.99
  -3  -5   8    4.17    0.88
  -3  -5   8    6.97    1.03
  -3  -5   8    6.47    0.89
  -3  -5   8    7.78    0.92
   3  -5  -8    8.46    0.99
  -3  -5   7    0.06    0.45
  -3  -5   7   -0.28    0.74
  -3  -5   7    0.51    0.52
  -3  -5   7    0.41    0.49
   3  -5  -7   -0.21    0.51
  -3  -5   7   -0.22    0.57
  -3  -5   7   -0.49    0.91
  -3   5   7    1.22    0.93
  -3  -5   7    0.94    0.81
  -3  -5   7   -0.21    0.57
  -3  -5   6  164.56    6.08
  -3  -5   6  189.75    6.50
   3  -5  -6  192.50    8.30
  -3   5   6  207.04    8.89
  -3  -5   6  193.20    6.31
  -3  -5   6  196.13    8.49
   3  -5  -6  186.05    6.26
  -3  -5   6  180.70    6.33
  -3  -5   6  173.18    6.23
  -3  -5   6  194.75    6.27
  -3  -5   6  170.06    6.06
  -3  -5   5    0.69    0.93
  -3   5   5   -0.52    0.92
  -3   5   4    0.22    0.88
  -3  -5   4    0.67    0.87
  -3   5   4   -0.51    0.84
  -3   5   3  192.30    7.91
  -3   5   3  177.98    8.25
  -3   5   2    9.64    1.56
   3   5  -2   10.44    1.27
  -3  -5   2    8.88    1.60
   3   5  -1  271.50    9.70
  -3  -5   1  248.17   10.36
  -3   5   1  265.83   10.06
  -3   5   1  251.93   10.87
   3   5   0    1.46    0.83
  -3   5   0    0.50    0.95
  -3  -5   0    3.53    1.39
  -3   5  -1  339.68   13.28
  -3  -5  -1  326.14   12.57
   3   5   1  333.42   12.26
   3   5   2    1.22    0.89
   3  -5   2    1.98    0.63
  -3   5  -2    1.04    1.11
   3  -5   2    0.89    0.51
  -3  -5  -2    0.85    0.88
   3   5   3  349.00   13.46
   3  -5   3  343.36   12.43
  -3  -5  -3  356.00   13.33
  -3   5  -3  367.75   13.99
  -3  -5  -4  131.03    4.58
  -3   5  -4  131.11    6.81
  -3  -5  -4  121.11    4.56
   3  -5   4  122.64    4.77
   3  -5   4  128.83    6.22
   3  -5   4  131.13    6.09
  -3  -5  -4  117.65    6.19
   3  -5   4  125.06    4.71
   3   5   4  125.24    4.64
   3  -5   4  129.75    4.73
   3   5   4  128.66    6.70
  -3  -5  -5    6.89    0.83
   3   5   5    6.50    0.88
  -3  -5  -5    5.64    1.31
   3  -5   5    6.09    0.86
   3  -5   5    6.09    0.70
   3  -5   5    6.65    0.84
   3  -5   5    7.43    0.93
  -3  -5  -5    5.73    0.74
   3  -5   5    5.90    1.36
   3  -5   5    7.04    0.97
   3   5   6   34.69    1.85
   3  -5   6   34.33    2.04
   3   5   6   30.68    3.27
   3  -5   6   32.89    1.87
   3  -5   6   31.74    1.70
   3  -5   6   33.60    2.02
  -3  -5  -6   31.11    1.78
   3  -5   6   29.98    3.01
   3  -5   7    0.14    0.47
   3  -5   7   -0.08    0.56
   3   5   7   -0.32    1.03
   3  -5   7    0.38    0.65
   3   5   7    0.53    0.53
   3  -5   7    0.29    0.83
   3  -5   8    3.48    0.76
   3   5   8    2.03    0.73
   3  -5   8    3.37    0.65
   3  -5   8    3.17    0.85
   3   5   8    3.95    0.75
   3  -5   8    3.95    1.36
   3   5   8    1.62    1.28
   3   5   8    5.58    1.69
  -3  -5  -8    3.80    0.69
   3  -5   8    3.59    0.65
   3  -5   8    4.41    0.88
   3  -5   9    7.62    1.00
   3   5   9   10.47    1.14
   3  -5   9    8.79    0.95
   3  -5   9   10.02    1.17
   3   5   9    8.49    1.04
   3  -5   9    8.54    0.98
   3   5   9    8.73    1.02
   3  -5   9    8.97    1.20
   3  -5  10   15.26    1.16
   3   5  10   13.92    1.22
   3  -5  10   16.87    1.21
   3   5  10   17.13    1.29
   3   5  10   15.51    1.23
   3  -5  10   15.61    1.38
   3  -5  10   15.26    1.24
   3  -5  11   11.78    0.92
   3  -5  11   10.92    0.94
   3  -5  11   10.88    1.04
   3   5  11   12.22    0.97
   3   5  11   12.40    1.01
   3  -5  12    7.90    0.75
   3   5  12    8.64    0.76
  -3   6  14    0.76    0.41
  -3   6  13   -0.60    0.55
  -3  -6  13   -0.19    0.55
  -3  -6  12    0.49    0.65
   3  -6 -12   -0.12    0.46
  -3  -6  12    0.30    0.59
  -3  -6  11    0.09    0.63
  -3  -6  11    0.08    0.61
  -3  -6  11   -0.18    0.78
  -3   6  11    0.41    0.58
   3  -6 -11    0.38    0.57
  -3  -6  11    0.09    0.63
  -3  -6  11   -0.57    0.72
  -3  -6  10    6.74    1.02
  -3  -6  10    6.01    1.06
  -3  -6  10    6.79    0.99
  -3   6  10    5.53    0.96
  -3  -6  10    7.29    1.02
  -3  -6  10    9.97    1.14
  -3  -6  10    6.41    0.84
  -3  -6  10    5.93    1.08
   3  -6 -10    6.67    0.89
   3  -6  -9  102.67    4.09
  -3  -6   9  100.49    4.22
  -3  -6   9   99.87    4.34
  -3   6   9   85.49    6.37
  -3  -6   9   99.86    4.14
  -3   6   9   98.75    4.23
  -3  -6   9   88.16    3.97
  -3  -6   9   93.40    4.28
  -3  -6   9   98.97    4.19
  -3  -6   9   90.10    3.91
  -3  -6   9   97.48    3.93
  -3  -6   8   32.46    1.83
  -3  -6   8   26.41    1.77
  -3  -6   8   26.68    1.78
   3  -6  -8   30.84    1.84
  -3  -6   8   30.02    1.89
  -3   6   8   26.93    3.38
  -3  -6   8   28.06    1.79
  -3  -6   8   28.47    1.75
  -3  -6   8   29.54    3.03
   3  -6  -7  290.66    9.25
  -3  -6   7  254.41   11.34
  -3   6   7  268.77   12.08
  -3  -6   7  274.86    9.16
  -3   6   7  259.94   11.63
  -3  -6   7  277.45    9.18
  -3  -6   7  282.39    9.24
  -3  -6   7  257.56    9.04
  -3  -6   7  287.19    9.14
  -3  -6   6    0.39    0.58
  -3  -6   6    0.13    0.63
  -3   6   6    1.21    1.00
  -3  -6   6    0.26    0.71
  -3  -6   6    0.45    0.51
   3  -6  -6    1.01    0.58
  -3  -6   6    1.60    1.14
   3  -6  -6    1.81    1.16
   3  -6  -6    1.05    0.49
  -3  -6   6    1.40    0.56
  -3  -6   6    1.12    0.51
   3  -6  -5   64.46    2.73
  -3  -6   5   63.71    2.71
  -3  -6   5   65.40    2.72
  -3  -6   5   68.30    3.05
  -3  -6   5   65.72    2.79
   3  -6  -5   63.81    4.51
  -3  -6   5   70.56    4.72
   3  -6  -5   64.37    2.85
  -3  -6   5   66.27    2.93
  -3  -6   5   65.50    2.90
  -3  -6   5   67.79    2.79
   3  -6  -4   60.20    2.53
  -3  -6   4   59.67    2.75
  -3  -6   4   59.21    4.30
  -3  -6   4   57.44    2.63
  -3   6   4   60.88    4.64
  -3   6   3  136.04    6.48
  -3   6   3  143.38    7.57
  -3  -6   3  144.65    7.18
  -3  -6   3  131.53    4.89
   3   6  -2   13.67    1.51
  -3   6   2   15.63    1.88
   3   6  -1  102.30    5.06
  -3   6   1  105.33    6.31
  -3  -6   1  112.53    6.10
  -3   6   1  102.57    5.17
   3   6   0   98.36    5.08
  -3   6   0   88.68    5.85
  -3  -6   0  100.43    5.74
  -3   6   0   93.70    4.85
  -3   6  -1   36.16    3.55
  -3  -6  -1   42.26    1.99
   3   6   1   43.21    3.27
  -3  -6  -1   44.21    3.69
  -3  -6  -1   40.77    2.01
  -3  -6  -2    6.27    1.60
   3   6   2   11.68    1.76
   3  -6   2    9.35    0.84
  -3  -6  -2    8.81    0.92
  -3   6  -2   13.50    2.25
  -3  -6  -3   50.53    2.42
   3  -6   3   55.74    2.58
  -3   6  -3   51.47    4.27
   3  -6   3   53.47    3.92
   3   6   3   58.58    2.53
   3  -6   3   55.71    2.53
   3   6   3   48.22    3.86
   3  -6   3   52.34    2.32
   3  -6   3   52.00    2.56
  -3  -6  -3   53.03    2.44
  -3  -6  -3   54.25    4.16
   3  -6   4    9.90    1.07
   3  -6   4    9.40    1.02
   3   6   4   11.98    1.09
  -3  -6  -4   10.21    1.94
   3  -6   4   13.41    2.02
   3  -6   4   10.04    0.87
   3   6   4    9.66    1.96
  -3  -6  -4    9.87    0.99
  -3  -6  -4   10.34    1.03
   3  -6   4    9.36    1.10
  -3   6  -4    9.64    1.93
   3   6   5   -0.08    0.61
   3  -6   5   -0.26    0.60
  -3  -6  -5    0.08    0.53
   3   6   5    0.63    0.95
   3  -6   5    0.92    0.53
   3  -6   5   -0.09    0.62
  -3  -6  -5    0.07    0.50
   3  -6   5   -0.28    0.74
  -3  -6  -5    0.80    1.01
   3  -6   6    7.25    1.02
  -3  -6  -6    7.51    0.96
   3  -6   6    7.53    1.05
   3  -6   6    7.32    0.79
   3  -6   6    6.36    0.89
   3  -6   6    5.77    0.99
  -3  -6  -6    5.16    0.80
   3  -6   6    7.89    1.12
   3  -6   7   59.85    2.96
   3  -6   7   58.48    2.76
   3  -6   7   56.50    2.56
   3   6   7   55.93    4.79
   3  -6   7   58.68    2.95
   3   6   7   57.15    2.81
   3   6   7   60.51    2.69
   3  -6   7   60.55    3.02
   3  -6   7   59.36    3.05
  -3  -6  -8    4.48    0.74
   3  -6   8    4.04    0.76
   3   6   8    3.28    0.67
   3   6   8    4.57    0.91
   3  -6   8    5.37    0.96
   3  -6   8    2.50    0.81
   3  -6   8    4.46    0.71
   3  -6   8    3.41    0.76
   3  -6   9   50.06    2.42
   3   6   9   60.43    2.60
  -3  -6  -9   50.78    2.32
   3  -6   9   58.05    2.78
   3  -6   9   58.23    2.68
   3   6   9   55.30    2.65
   3  -6   9   54.22    2.42
   3   6  10   23.92    1.45
   3   6  10   23.16    1.47
   3  -6  10   25.71    1.38
   3  -6  10   23.09    1.50
   3  -6  10   26.15    1.63
   3   6  11    0.33    0.38
   3   6  11    0.24    0.43
   3  -6  11    0.54    0.41
  -3   7  14    5.94    0.49
  -3  -7  13    0.40    0.45
  -3   7  13   -0.05    0.44
   3  -7 -12   44.43    1.97
  -3  -7  12   40.85    2.14
  -3  -7  12   42.13    2.07
  -3   7  11    2.73    0.66
   3  -7 -11    3.31    0.68
   3  -7 -11    3.25    0.62
  -3  -7  11    2.65    0.74
  -3  -7  11    2.90    0.78
  -3  -7  11    4.04    0.84
  -3  -7  10   73.44    3.44
  -3  -7  10   68.30    3.18
  -3  -7  10   72.78    3.47
  -3  -7  10   79.40    3.62
   3  -7 -10   75.02    3.41
  -3   7  10   69.01    3.35
  -3  -7  10   77.66    3.42
  -3  -7  10   80.45    3.67
   3  -7 -10   79.76    3.36
   3  -7  -9   40.88    2.23
  -3  -7   9   37.79    2.38
  -3  -7   9   39.56    2.24
  -3   7   9   38.43    2.28
  -3  -7   9   37.12    2.21
  -3  -7   9   35.90    2.08
  -3  -7   9   40.11    2.47
  -3  -7   9   40.56    2.33
  -3  -7   9   36.37    2.07
  -3  -7   8   15.13    1.35
  -3  -7   8   14.06    1.29
  -3  -7   8   13.54    1.31
  -3  -7   8   13.51    1.24
   3  -7  -8   14.24    1.32
  -3  -7   8   13.36    1.22
  -3  -7   7   45.21    3.97
  -3   7   7   46.94    4.29
  -3  -7   7   51.02    2.53
  -3  -7   7   50.03    2.56
  -3  -7   7   49.14    2.61
   3  -7  -7   51.00    2.62
  -3  -7   7   47.66    2.50
  -3  -7   6  259.07    8.93
  -3  -7   6  259.76    8.90
  -3   7   6  264.59   12.09
  -3  -7   6  292.45    8.80
  -3  -7   6  258.91    9.09
   3  -7  -6  251.65    8.80
  -3  -7   6  245.92   11.34
   3  -7  -6  251.63   11.32
   3  -7  -6  255.36    8.62
  -3  -7   6  268.38    8.68
  -3  -7   6  255.69    8.70
   3  -7  -5    8.67    1.00
  -3  -7   5    9.77    0.98
  -3  -7   5    8.65    0.92
  -3   7   5    7.44    1.99
  -3  -7   5   10.45    1.29
  -3  -7   5   11.44    2.15
   3  -7  -5    8.04    1.90
  -3  -7   5    9.79    1.13
  -3  -7   5    8.72    1.06
   3  -7  -5    8.78    0.92
  -3  -7   4  152.15    5.47
   3  -7  -4  155.60    5.58
  -3   7   4  169.61    8.87
  -3  -7   4  155.11    5.74
  -3  -7   4  166.17    5.95
  -3  -7   4  155.77    8.25
   3  -7  -4  163.43    8.29
   3  -7  -3    1.00    0.50
  -3   7   3    1.05    1.20
  -3  -7   3    1.13    0.44
  -3  -7   3    0.30    1.05
   3  -7  -3    1.80    1.28
   3  -7  -3    0.76    0.57
  -3  -7   3    2.10    0.56
  -3  -7   3    1.16    0.59
  -3  -7   3    0.71    0.58
  -3  -7   2  112.16    4.01
   3  -7  -2  103.54    4.11
  -3  -7   2  109.84    4.26
  -3  -7   2  110.41    4.30
   3  -7  -2  102.25    6.42
   3  -7  -2  108.56    4.09
  -3  -7   2  109.44    4.12
   3  -7  -1    9.71    0.90
  -3  -7   1    7.70    0.90
   3  -7  -1    8.45    0.90
  -3  -7   1    7.56    0.80
   3  -7  -1    9.33    1.94
  -3  -7   1    9.70    1.94
  -3   7   1    7.54    1.87
  -3  -7   1    8.77    0.96
   3   7  -1    9.30    1.50
  -3  -7   0    7.47    0.88
  -3   7   0    8.61    1.96
   3  -7   0    8.57    0.89
  -3  -7   0    7.05    0.90
  -3  -7   0   10.05    2.03
   3  -7   0    8.69    1.89
   3  -7   0    7.49    0.79
   3   7   0    9.25    1.55
  -3  -7  -1   49.42    2.35
   3  -7   1   46.69    3.51
  -3  -7  -1   46.71    4.06
  -3   7  -1   54.55    4.64
   3  -7   1   46.22    4.00
   3  -7   1   48.73    2.27
  -3  -7  -1   44.91    2.22
   3  -7   1   44.91    2.25
  -3  -7  -1   45.25    2.24
   3   7   1   47.47    3.66
   3   7   1   45.95    2.15
   3   7   2  174.94    8.07
  -3   7  -2  159.57    8.62
   3  -7   2  149.31    5.61
  -3  -7  -2  159.20    5.65
   3  -7   2  160.52    5.79
   3   7   2  156.74    5.49
   3  -7   2  152.58    7.97
  -3  -7  -2  155.72    8.21
   3  -7   2  145.60    5.45
  -3  -7  -3    5.36    0.86
   3  -7   3    6.31    0.97
   3  -7   3    7.42    0.84
  -3  -7  -3    4.41    1.45
   3  -7   3    8.75    1.73
   3  -7   3    6.17    0.89
  -3   7  -3    5.28    1.66
   3  -7   3    7.99    1.03
   3   7   3    7.36    0.88
  -3  -7  -3    5.65    0.87
   3   7   3    7.07    1.72
  -3  -7  -4   89.88    3.66
   3  -7   4   79.84    3.67
   3  -7   4   86.40    3.38
   3  -7   4   90.90    3.73
   3   7   4   85.22    3.61
   3  -7   4   74.59    5.11
  -3   7  -4   79.85    5.75
   3   7   4   81.55    5.66
   3  -7   4   83.31    3.69
  -3  -7  -4   89.26    3.66
  -3  -7  -4   81.48    5.63
   3  -7   5   28.80    1.95
   3  -7   5   29.14    1.77
   3  -7   5   32.20    1.96
  -3  -7  -5   33.69    1.94
   3  -7   5   30.56    2.01
   3   7   5   29.83    3.43
  -3  -7  -5   31.65    1.89
  -3  -7  -5   28.73    3.25
   3  -7   6    9.67    1.18
   3  -7   6   10.25    1.06
   3  -7   6    8.33    1.16
   3   7   6   10.09    2.14
  -3  -7  -6   10.00    1.06
   3  -7   6    9.51    1.15
   3  -7   6   10.32    1.18
   3  -7   7    2.71    0.78
   3  -7   7    3.22    0.81
  -3  -7  -7    3.15    0.68
   3  -7   7    2.88    0.71
   3  -7   7    3.67    0.87
   3  -7   7    2.76    0.66
   3   7   7    2.93    0.63
   3   7   7    3.05    0.80
   3  -7   8    6.99    1.00
   3  -7   8    5.71    0.94
  -3  -7  -8    4.47    0.76
   3  -7   8    5.44    0.77
   3   7   8    6.45    0.79
   3   7   8    7.09    0.99
   3  -7   9   -0.42    0.55
  -3  -7  -9   -0.16    0.44
   3   7   9    0.16    0.41
   3   7   9    0.07    0.54
   3  -7   9    0.23    0.58
   3   7  10   15.03    0.97
   3  -7  10   13.72    1.09
   3  -7  10   15.27    1.15
   3  -7  11   -0.04    0.37
   3  -7  11    0.31    0.36
  -3   8  13    1.64    0.38
   3  -8 -12    0.21    0.39
  -3  -8  12    0.50    0.49
  -3  -8  11    1.76    0.59
   3  -8 -11    1.08    0.54
  -3  -8  11    0.98    0.55
  -3  -8  11    0.73    0.59
   3  -8 -11    0.77    0.44
  -3   8  10    0.26    0.49
   3  -8 -10    1.10    0.63
  -3  -8  10    0.43    0.55
   3  -8 -10    0.87    0.56
  -3  -8  10    0.84    0.61
  -3  -8  10    1.39    0.75
  -3  -8   9   21.01    1.49
  -3  -8   9   18.48    1.60
  -3  -8   9   17.32    1.32
  -3   8   9   16.94    1.39
  -3  -8   9   19.67    1.41
   3  -8  -9   19.87    1.45
   3  -8  -9   19.66    1.47
  -3  -8   9   16.36    1.27
  -3  -8   9   15.82    1.27
  -3  -8   8    1.54    0.67
  -3  -8   8    1.17    0.57
  -3  -8   8    1.34    0.61
   3  -8  -8    1.19    0.69
  -3  -8   8    2.10    0.70
  -3  -8   8    1.80    0.65
  -3  -8   7   15.60    1.34
  -3  -8   7   14.69    2.19
  -3  -8   7   14.96    1.19
  -3  -8   7   14.50    1.23
  -3  -8   7   14.03    1.30
   3  -8  -7   13.62    1.30
  -3  -8   7   13.28    1.22
  -3  -8   6   83.94    5.78
   3  -8  -6   88.02    5.99
   3  -8  -6   94.67    3.72
  -3   8   6   95.96    6.58
   3   8  -6   89.64    6.05
  -3  -8   6   92.23    3.69
   3  -8  -6   93.84    3.89
  -3  -8   6   91.25    3.98
  -3  -8   6   95.43    3.98
  -3  -8   6   88.28    3.60
  -3  -8   5   88.33    5.86
   3  -8  -5   73.10    5.47
   3  -8  -5   82.61    3.42
  -3   8   5   79.81    6.12
  -3  -8   5   78.65    3.61
  -3  -8   5   80.99    3.62
  -3   8   4    1.59    1.26
  -3  -8   4    1.35    0.74
  -3  -8   4    2.39    1.46
   3  -8  -4    2.35    1.44
   3  -8  -4    1.72    0.69
  -3  -8   4    1.65    0.57
   3  -8  -4    2.13    0.64
   3  -8  -3   14.34    1.26
  -3   8   3   11.47    2.36
  -3  -8   3   15.02    1.06
  -3  -8   3   14.59    1.19
  -3  -8   3   12.79    2.39
   3  -8  -3   12.95    2.38
   3  -8  -3   15.66    1.30
  -3  -8   3   12.05    1.26
  -3  -8   3   16.12    1.43
  -3  -8   2   38.98    2.22
  -3  -8   2   44.74    2.33
   3  -8  -2   39.64    3.93
  -3  -8   2   36.55    1.88
   3  -8  -2   37.03    2.02
  -3  -8   2   39.05    2.07
   3  -8  -2   36.16    2.04
  -3  -8   1   86.89    3.79
  -3   8   1   82.06    6.26
   3  -8  -1   94.94    3.79
  -3  -8   1   93.75    3.61
  -3  -8   1   91.73    3.73
   3  -8  -1   90.70    3.61
  -3  -8   1   76.57    5.89
   3  -8   0    4.29    0.81
   3  -8   0    3.57    1.36
  -3  -8   0    4.55    1.61
   3  -8   0    3.77    1.43
   3   8   0    3.77    1.24
  -3   8   0    4.72    1.80
  -3  -8   0    4.28    0.73
  -3  -8   0    3.43    0.75
   3  -8   0    2.86    0.61
  -3  -8   0    3.37    0.73
   3  -8   1  104.47    5.99
  -3  -8  -1  118.89    7.31
  -3  -8  -1  115.94    4.51
  -3   8  -1  126.61    7.76
   3   8   1  129.90    6.70
   3  -8   1  119.13    4.51
   3  -8   1  109.21    6.92
   3   8   1  118.16    4.34
   3  -8   1  111.25    4.40
  -3  -8  -2   -0.26    0.65
   3  -8   2    0.75    0.54
  -3  -8  -2   -0.36    1.17
   3  -8   2    2.29    1.36
  -3   8  -2    0.79    1.13
   3   8   2    0.59    1.06
   3   8   2    0.56    0.52
  -3  -8  -2    1.09    0.57
   3  -8   2    0.16    0.58
   3   8   3   50.64    4.27
  -3   8  -3   45.61    4.51
   3  -8   3   47.06    2.61
   3  -8   3   46.30    2.33
   3  -8   3   47.81    4.17
   3  -8   3   49.96    2.54
  -3  -8  -3   48.32    2.53
   3  -8   3   51.00    2.53
   3   8   3   47.91    2.40
  -3  -8  -3   52.08    4.58
   3   8   4  114.49    7.00
   3   8   4  101.52    6.76
   3  -8   4  117.91    4.70
   3  -8   4  112.78    4.27
   3  -8   4  112.82    4.55
   3  -8   4  105.40    6.51
  -3  -8  -4  111.39    7.06
  -3  -8  -4  110.09    4.51
  -3  -8  -4  116.52    4.57
   3  -8   4  117.35    4.64
   3  -8   5   44.79    2.26
   3  -8   5   46.61    2.59
   3   8   5   44.20    4.26
   3  -8   5   48.38    2.53
   3  -8   5   46.26    2.56
   3  -8   5   47.35    2.52
  -3  -8  -5   46.57    2.46
   3  -8   6    4.04    0.87
   3  -8   6    4.77    0.88
  -3  -8  -6    4.19    0.80
   3  -8   6    3.33    0.85
   3   8   6    4.17    0.83
  -3  -8  -7   18.07    1.37
   3  -8   7   17.39    1.41
  -3  -8  -7   18.06    1.30
   3  -8   7   16.70    1.42
   3  -8   7   17.95    1.44
   3   8   7   15.56    1.34
   3  -8   8    9.93    1.05
   3  -8   8   10.08    1.06
   3   8   8   12.29    1.09
  -3  -8  -8   10.36    0.98
  -3  -8  -9   20.78    1.18
   3  -8   9   16.56    1.20
   3  -8   9   19.68    1.30
   3   8   9   19.80    1.26
   3  -8   9   22.42    1.37
   3  -8  10    0.58    0.41
   3  -8  10    0.31    0.39
   3   8  10    0.25    0.37
   3  -8  10    0.55    0.38
  -3   9  12    3.49    0.50
   3  -9 -12    3.92    0.42
  -3  -9  12    3.59    0.51
   3  -9 -11   11.78    0.89
  -3  -9  11   12.02    0.99
   3  -9 -11    9.25    0.71
  -3  -9  10    8.67    0.82
  -3  -9  10   10.02    0.90
   3  -9 -10    8.88    0.90
  -3  -9  10    9.08    1.03
   3  -9 -10    9.01    0.87
  -3  -9   9    3.54    0.70
  -3  -9   9    2.88    0.81
   3  -9  -9    3.20    0.71
   3  -9  -9    2.06    0.67
  -3  -9   9    2.46    0.62
  -3  -9   8    0.07    0.55
  -3   9   8    0.38    0.53
  -3  -9   8    0.43    0.53
  -3  -9   8    0.15    0.50
   3  -9  -8    0.47    0.58
  -3  -9   8    0.26    0.51
   3  -9  -7    0.76    0.65
  -3  -9   7    0.30    0.52
  -3  -9   7    0.26    0.46
  -3  -9   7    0.43    0.61
  -3  -9   7    0.71    0.61
   3  -9  -7    1.22    0.68
   3  -9  -6    7.97    0.94
   3  -9  -6    9.29    1.11
  -3  -9   6    6.48    1.06
  -3  -9   6    7.74    1.08
  -3   9   6    8.71    2.09
   3  -9  -5   67.61    2.95
  -3  -9   5   57.20    4.83
  -3  -9   5   65.09    3.16
  -3  -9   5   62.97    3.08
   3  -9  -5   51.53    4.71
  -3   9   5   55.41    5.19
   3   9  -5   65.02    5.30
  -3   9   4   60.74    5.49
   3   9  -4   77.31    5.95
   3  -9  -4   65.22    3.03
  -3  -9   4   55.66    4.91
  -3  -9   4   70.50    3.28
   3  -9  -4   68.31    3.11
   3  -9  -4   59.18    5.15
   3  -9  -3   63.60    5.24
   3  -9  -3   64.15    3.04
  -3  -9   3   66.41    2.96
  -3  -9   3   68.91    3.22
  -3  -9   3   69.82    3.24
  -3  -9   3   58.84    5.11
   3  -9  -3   68.71    3.07
   3  -9  -2   63.02    5.21
  -3  -9   2   55.35    2.52
   3  -9  -2   58.41    2.57
   3  -9  -2   56.81    2.80
  -3  -9   2   58.36    2.75
  -3  -9   2   59.16    2.96
  -3  -9   2   62.64    3.04
  -3  -9   2   72.68    5.51
   3  -9  -2   56.89    4.86
   3  -9  -2   59.15    2.78
  -3  -9   1    4.30    0.74
   3  -9  -1    5.10    0.91
   3  -9  -1    6.05    0.84
  -3  -9   1    5.39    0.86
  -3  -9   1    5.53    0.99
  -3  -9   1    4.33    0.90
  -3   9   1    3.46    1.71
   3  -9  -1    5.20    1.59
   3  -9   0   39.47    4.11
  -3  -9   0   36.70    1.98
   3  -9   0   33.91    2.05
   3  -9   0   32.00    3.32
  -3  -9   0   31.24    3.76
   3  -9   0   34.67    1.87
  -3  -9   0   31.42    1.99
  -3   9   0   38.84    4.44
  -3  -9   0   39.38    2.16
  -3  -9  -1    9.17    2.20
   3  -9   1   10.66    2.24
  -3   9  -1    7.73    2.15
  -3  -9  -1    8.38    1.06
   3  -9   1    9.91    1.13
   3  -9   1   11.00    1.30
  -3  -9  -1    9.48    1.06
   3  -9   2    1.41    1.12
  -3  -9  -2    0.38    1.20
   3   9   2    0.40    1.20
  -3   9  -2    2.10    1.50
  -3  -9  -2    0.61    0.53
   3  -9   2    1.05    0.61
  -3  -9  -2    0.18    0.60
   3   9   2   -0.61    1.06
   3  -9   2    0.77    0.55
  -3  -9  -2    0.24    0.62
   3  -9   3   13.59    2.40
  -3  -9  -3   15.23    2.61
   3  -9   3   14.35    1.29
   3  -9   3   14.46    1.22
   3   9   3   13.03    2.28
   3  -9   3   12.75    1.24
  -3  -9  -3   14.77    1.38
   3   9   3   15.37    2.59
  -3   9  -3   13.62    2.60
   3   9   4  115.82    7.06
  -3  -9  -4  120.62    4.62
   3  -9   4  110.63    4.54
   3  -9   4  110.20    4.65
   3  -9   5    8.65    1.06
   3   9   5    7.08    0.91
   3  -9   5    6.50    0.96
  -3  -9  -5    5.88    0.96
   3  -9   5    7.86    1.11
  -3  -9  -5    8.03    1.03
   3  -9   6   70.89    3.14
   3   9   6   71.42    3.01
   3  -9   6   71.76    3.11
  -3  -9  -6   69.00    3.09
  -3  -9  -6   71.79    3.06
   3  -9   6   64.97    3.18
   3  -9   7    4.07    0.74
   3  -9   7    3.84    0.75
  -3  -9  -7    3.07    0.62
   3  -9   7    4.90    0.76
  -3  -9  -7    3.17    0.68
   3   9   7    3.70    0.68
   3  -9   8    4.50    0.69
  -3  -9  -8    5.11    0.68
   3  -9   8    5.37    0.73
   3  -9   8    4.32    0.69
   3   9   8    4.46    0.66
   3  -9   9    4.71    0.59
  -3  -9  -9    5.26    0.54
   3   9   9    5.25    0.58
   3  -9   9    6.47    0.65
   3  -9  10   -0.14    0.25
  -3 -10  11    4.54    0.52
   3 -10 -11    4.26    0.43
   3 -10 -10   -0.26    0.39
   3 -10 -10    0.08    0.34
  -3 -10  10    0.53    0.47
   3 -10  -9   23.49    1.37
   3 -10  -9   22.44    1.35
  -3 -10   9   22.06    1.23
  -3 -10   9   21.12    1.44
  -3 -10   8   10.92    1.00
  -3 -10   8   11.26    0.94
   3 -10  -8   12.06    1.06
  -3 -10   7    6.89    0.78
   3 -10  -7    7.32    0.91
  -3 -10   7    6.84    0.87
  -3 -10   7    7.52    0.95
   3 -10  -7    6.38    0.91
  -3 -10   6    0.34    0.60
   3 -10  -6    0.24    0.63
  -3 -10   6    0.30    0.54
   3 -10  -6   -0.52    0.60
  -3 -10   5    0.09    0.64
   3 -10  -5    0.30    0.54
  -3 -10   5    0.47    0.65
   3 -10  -4    1.79    0.66
  -3 -10   4    0.65    0.67
   3 -10  -4    1.51    0.64
   3 -10  -4    1.13    0.62
  -3 -10   4    0.47    0.65
   3 -10  -3   14.63    1.14
   3 -10  -3   12.15    1.24
  -3 -10   3   13.31    1.15
   3 -10  -3   13.51    1.25
   3  10  -3   14.91    2.75
  -3  10   3   12.19    2.59
  -3 -10   3   13.22    1.35
  -3 -10   3   13.76    1.35
   3 -10  -2    1.94    1.29
  -3 -10   2    2.63    1.48
   3  10  -2    1.77    1.69
  -3 -10   2    3.58    0.89
   3 -10  -2    3.26    0.77
  -3 -10   2    2.23    0.69
   3 -10  -2    2.63    0.78
  -3 -10   2    3.97    0.96
  -3 -10   1    0.77    0.50
  -3  10   1    0.44    1.27
   3  10  -1    0.45    1.20
  -3 -10   1   -0.09    0.63
   3 -10  -1    0.50    0.54
  -3 -10   1    0.33    0.62
   3 -10  -1   -0.18    0.60
  -3 -10   1    0.78    0.78
   3 -10   0   16.23    2.78
  -3 -10   0   17.30    2.84
  -3 -10   0   17.16    1.42
  -3 -10   0   20.35    1.64
  -3 -10   0   16.46    1.26
   3 -10   0   17.99    1.62
  -3 -10   0   17.01    1.45
   3  10   0   15.77    2.91
  -3  10   0   18.96    3.10
   3 -10   0   18.00    1.44
   3 -10   0   16.76    1.19
  -3 -10  -1   19.47    1.46
  -3 -10  -1   18.57    1.36
   3 -10   1   17.52    1.60
   3  10   1   22.29    3.23
  -3  10  -1   18.63    3.03
  -3 -10  -1   18.04    1.51
   3 -10   1   21.50    1.56
  -3 -10  -2   19.61    1.45
   3 -10   2   19.44    1.48
  -3 -10  -2   19.80    1.38
   3 -10   2   21.66    1.52
   3 -10   2   17.99    1.60
   3 -10   3   11.21    1.13
  -3 -10  -3   11.67    1.18
  -3 -10  -3    9.73    1.10
   3  10   3    9.76    0.90
   3 -10   4    0.76    0.56
   3 -10   4    1.08    0.59
  -3 -10  -4   -0.16    0.62
   3  10   4    0.29    0.46
   3 -10   5   -0.07    0.56
   3 -10   5   -0.25    0.61
  -3 -10  -5    0.07    0.58
  -3 -10  -5    0.28    0.56
   3  10   5    0.11    0.43
   3  10   6    0.10    0.40
   3 -10   6   -0.29    0.55
  -3 -10  -6    0.49    0.50
   3 -10   6    0.45    0.49
  -3 -10  -6    0.81    0.54
   3 -10   6    0.55    0.47
   3  10   7    4.59    0.58
  -3 -10  -7    4.94    0.60
   3 -10   7    5.31    0.66
   3 -10   7    4.39    0.62
  -3 -10  -7    5.69    0.69
   3 -10   8    3.55    0.49
   3 -10   8    4.48    0.53
  -3 -10  -8    4.04    0.50
   3  10   8    3.81    0.46
   3 -10   8    3.53    0.53
  -3 -11  10    0.03    0.26
   3 -11 -10   -0.05    0.21
  -3 -11   9    5.04    0.63
   3 -11  -9    4.94    0.54
  -3 -11   8   -0.29    0.51
   3 -11  -8   -0.14    0.42
   3 -11  -8    0.20    0.42
   3 -11  -7    1.37    0.49
   3 -11  -7    1.53    0.57
  -3 -11   7    1.82    0.55
  -3 -11   6    1.29    0.55
  -3 -11   6    2.05    0.56
   3 -11  -6    2.11    0.57
   3 -11  -5    7.64    0.84
   3 -11  -5    7.69    0.94
  -3 -11   5    8.84    1.04
   3 -11  -4   15.91    1.27
  -3 -11   4   18.76    1.47
  -3 -11   4   17.92    1.41
  -3 -11   3    2.25    0.79
   3 -11  -3    1.71    0.62
  -3 -11   3    1.55    0.72
  -3 -11   2    5.53    0.92
  -3 -11   2    6.75    0.83
   3 -11  -2    6.36    0.84
   3 -11  -2    6.73    1.03
  -3 -11   2    5.40    0.93
  -3 -11   1    8.02    1.02
  -3 -11   1    9.91    1.14
  -3 -11   1    9.92    1.03
   3 -11  -1   10.15    1.19
  -3 -11   0    2.69    0.70
  -3 -11   0    2.08    0.58
  -3 -11   0    2.63    0.83
  -3 -11   0    3.30    0.74
   3 -11   0    4.52    0.97
  -3 -11  -1    0.69    0.72
  -3 -11  -1    1.42    0.55
  -3 -11  -1    0.42    0.52
   3 -11   1    0.63    0.52
   3 -11   1    1.24    0.75
  -3 -11  -1    1.30    0.63
  -3 -11  -2    5.04    0.90
  -3 -11  -2    4.33    0.73
  -3 -11  -2    4.28    0.65
   3 -11   2    4.36    0.88
   3 -11   2    3.97    0.71
   3 -11   3   27.04    1.58
  -3 -11  -3   22.83    1.56
   3 -11   3   26.86    1.73
  -3 -11  -3   24.82    1.50
  -3 -11  -3   25.95    1.70
   3 -11   4    4.35    0.68
  -3 -11  -4    4.08    0.73
  -3 -11  -4    4.57    0.72
  -3  11  -4    3.68    0.60
  -3 -11  -5   30.18    1.61
   3 -11   5   28.93    1.54
   3 -11   6    3.33    0.51
  -3 -11  -6    2.69    0.48
  -3 -11  -6    3.50    0.54
   3 -11   6    2.54    0.38
   3 -11   7    5.63    0.56
   3 -11   7    4.58    0.48
  -3 -11  -7    5.10    0.53
  -3 -12   8    1.79    0.37
   3 -12  -8    1.92    0.29
   3 -12  -8    2.29    0.34
   3 -12  -7    1.02    0.37
   3 -12  -7    0.82    0.30
  -3 -12   7    1.56    0.45
  -3 -12   6    0.19    0.38
   3 -12  -6    0.38    0.36
   3 -12  -5    0.10    0.44
   3 -12  -5   -0.21    0.44
   3 -12  -4    9.32    0.85
  -3 -12   4    8.21    0.87
  -3 -12   4    8.45    0.92
   3 -12  -4    8.60    0.88
  -3 -12   3    0.26    0.49
  -3 -12   3    0.13    0.54
   3 -12  -3    0.26    0.43
   3 -12  -3    0.13    0.54
  -3 -12   2    0.45    0.49
  -3 -12   2   -0.21    0.54
   3 -12  -2    0.34    0.53
  -3 -12   1    3.07    0.66
  -3 -12   1    3.24    0.71
   3 -12  -1    3.28    0.74
  -3 -12   0    2.32    0.64
  -3 -12   0    1.09    0.51
   3 -12   0    2.28    0.52
  -3 -12   0    2.66    0.59
   3 -12   0    2.29    0.66
  -3 -12  -1   -0.07    0.56
  -3 -12  -1   -0.05    0.38
   3 -12   1    0.15    0.41
   3 -12   1    0.07    0.55
  -3 -12  -1   -0.12    0.50
   3 -12   2    5.28    0.79
  -3 -12  -2    5.76    0.73
  -3 -12  -2    5.07    0.74
   3 -12   2    4.92    0.61
  -3 -12  -3    0.51    0.49
   3 -12   3   -0.13    0.36
   3 -12   3    0.06    0.46
  -3 -12  -3    0.36    0.46
  -3 -12  -3    0.17    0.38
  -3  12  -3    0.42    0.38
  -3 -12  -4    1.29    0.49
  -3 -12  -4    1.51    0.41
   3 -12   4    1.58    0.39
  -3 -12  -4    2.39    0.52
   3 -12   4    1.85    0.52
  -3 -12  -5    3.59    0.51
   3 -12   5    3.23    0.39
  -3 -12  -5    3.46    0.45
  -3 -12  -6    3.98    0.43
   3 -13  -5   -0.05    0.22
   3 -13  -4    7.17    0.58
  -3 -13   4    7.63    0.65
   3 -13  -3    2.45    0.44
  -3  13   3    2.22    0.50
  -3 -13   3    2.62    0.47
   3 -13  -2    1.87    0.44
  -3 -13   2    2.01    0.49
  -3 -13   2    2.28    0.45
  -3 -13   1    4.07    0.51
  -3  13   1    4.57    0.65
   3 -13  -1    3.72    0.55
  -3 -13   1    4.54    0.59
  -3 -13   0    0.51    0.32
   3 -13   0    0.60    0.42
  -3 -13   0    0.66    0.44
  -3  13   0    0.20    0.38
   3 -13   1    1.47    0.41
   3 -13   1    1.67    0.40
  -3 -13  -1    1.20    0.42
  -3  13  -1    1.92    0.44
   3 -13   2    3.16    0.46
  -3 -13  -2    2.68    0.45
  -3  13  -2    2.52    0.38
  -3 -13  -3    0.40    0.27
   3 -13   3    0.12    0.26
  -4   0  16   93.05    1.44
  -4   0  16    5.01    0.68
  -4   0  15    8.31    0.84
  -4   0  14    0.99    0.63
  -4   0  14    1.70    0.63
  -4   0  13    0.87    0.67
  -4   0  12  161.02    5.62
  -4   0  12  152.11    5.39
  -4   0  12  135.34    5.47
  -4   0  12  128.85    8.53
  -4   0  11   -0.09    0.65
  -4   0  11    0.36    0.72
  -4   0  11   -0.41    1.48
  -4   0  11    0.61    0.60
  -4   0  11   -0.08    0.68
  -4   0  10  140.51    5.23
  -4   0  10  142.05    5.19
  -4   0  10  143.11    5.34
  -4   0  10  137.89    8.36
  -4   0  10  137.15    5.26
  -4   0   9   -0.35    1.16
  -4   0   9    0.45    0.52
  -4   0   9    0.09    0.55
  -4   0   9   -0.56    0.56
  -4   0   9   -0.14    0.47
  -4   0   8  495.15   15.32
  -4   0   8  498.68   15.49
  -4   0   8  483.09   15.21
   4   0  -7    0.14    0.66
  -4   0   7   -0.30    0.69
  -4   0   6  608.53   21.30
   4   0  -6  626.07   20.10
  -4   0   6  604.10   20.24
  -4   0   5   -0.41    0.96
   4   0  -5   -0.29    0.73
   4   0  -4  542.05   17.90
  -4   0   4  536.66   18.42
   4   0  -3    0.14    0.73
  -4   0   3    0.81    0.90
  -4   0   3   -0.43    0.73
  -4   0   2  218.47    8.22
  -4   0   1    0.12    0.61
  -4   0   0  778.69   23.96
   4   0   0  757.50   24.53
  -4   0  -1   -0.08    0.47
   4   0   1    0.14    0.73
   4   0   2  322.98   11.48
  -4   0  -3    0.33    0.68
   4   0   3   -0.14    0.71
  -4   0  -4  117.58    5.46
   4   0   4  120.24    5.24
   4   0   5    0.13    0.47
   4   0   5   -0.13    0.47
   4   0   5   -0.32    1.00
   4   0   6   88.21    6.20
   4   0   6   88.14    5.09
   4   0   6   99.90    3.79
   4   0   6   95.09    3.75
   4   0   6   91.91    3.80
   4   0   7    0.07    0.48
   4   0   7   -0.19    0.60
   4   0   7   -0.43    0.60
   4   0   7    0.42    0.78
   4   0   7   -0.38    1.21
   4   0   8  277.95    9.44
   4   0   8  272.89    9.40
   4   0   8  273.79    9.04
   4   0   8  274.68   12.98
   4   0   8  279.48    9.54
   4   0   9    0.38    1.10
   4   0   9    0.39    0.72
   4   0   9    0.08    0.59
   4   0  10  101.89    4.21
   4   0  10  102.49    4.06
   4   0  11    0.07    0.58
   4   0  11   -0.29    0.45
   4   0  11   -0.06    0.50
   4   0  12   13.64    0.94
   4   0  12   13.74    0.98
   4   0  12   11.94    0.81
   4   0  13    0.13    0.23
  -4  -1  16    6.29    0.63
  -4   1  16   67.58    1.20
  -4   1  15   15.41    1.06
  -4   1  15   16.90    1.12
  -4  -1  15   13.14    1.01
  -4  -1  15   13.78    1.04
  -4   1  15   13.80    1.02
  -4  -1  14    2.10    0.76
  -4   1  14    0.86    0.62
  -4   1  14    0.07    0.52
  -4   1  13    6.70    1.00
  -4   1  13    9.28    1.04
  -4   1  13    8.57    1.03
  -4  -1  13    9.79    1.05
  -4  -1  12   -1.24    0.99
  -4   1  12    1.05    0.71
  -4  -1  12    0.59    0.64
  -4   1  12    2.03    0.77
  -4  -1  12    0.79    0.60
  -4  -1  12    1.36    0.75
  -4   1  11   81.22    6.46
  -4  -1  11   79.36    6.13
  -4   1  11   82.96    3.76
  -4   1  11   82.01    3.54
  -4  -1  11   84.54    3.53
  -4  -1  11   73.75    3.48
  -4   1  11   83.08    3.56
  -4  -1  11   80.07    3.74
  -4   1  11   79.38    3.86
  -4  -1  11   84.97    3.64
  -4  -1  11   86.48    3.56
  -4  -1  10   16.26    1.38
  -4   1  10   16.57    1.36
  -4   1  10   16.34    1.38
  -4  -1  10   17.86    1.34
  -4   1  10   19.05    1.55
  -4  -1  10   19.06    1.43
  -4  -1  10   16.46    1.32
  -4   1  10   16.76    1.26
  -4  -1  10   19.49    1.58
  -4   1  10   18.80    1.65
  -4  -1  10   16.77    1.45
  -4   1  10   16.73    2.96
  -4  -1  10   15.95    2.70
  -4  -1   9  475.37   15.25
  -4   1   9  496.75   15.22
  -4  -1   9  481.94   15.17
  -4  -1   9  506.57   15.49
  -4  -1   9  491.56   15.18
  -4  -1   9  484.15   18.84
  -4  -1   9  462.87   15.29
  -4  -1   9  477.19   15.18
  -4   1   9  491.92   15.09
  -4  -1   9  490.69   15.24
  -4  -1   9  473.44   15.47
  -4   1   9  484.62   15.60
  -4  -1   8  156.37    5.77
  -4   1   8  161.99    5.87
  -4  -1   8  155.63    5.60
  -4   1   8  155.91    5.54
  -4  -1   8  158.52    5.56
  -4  -1   8  156.63    5.48
  -4  -1   8  160.43    5.70
   4  -1  -7  380.50   13.02
   4   1  -7  375.06   13.04
  -4   1   7  377.07   13.18
  -4  -1   7  361.81   13.06
   4  -1  -6   14.36    1.64
   4   1  -6   11.38    1.49
  -4  -1   6   13.20    1.59
  -4  -1   5  102.90    5.24
   4  -1  -5  102.76    4.77
  -4   1   5   92.02    4.98
  -4  -1   5   98.95    4.88
  -4  -1   4  274.89   10.72
   4  -1  -4  284.82   10.42
  -4  -1   4  287.10   10.67
  -4  -1   4  290.45   10.73
  -4   1   4  300.14   11.07
  -4  -1   3   57.34    3.34
  -4  -1   3   52.12    3.23
  -4  -1   3   55.59    3.40
  -4   1   3   51.23    3.54
   4  -1  -3   52.68    3.18
   4  -1  -2   77.98    3.93
  -4  -1   2   69.78    3.75
  -4   1   1 1033.65   32.27
  -4  -1   1 1024.86   31.99
  -4  -1   1  991.13   31.30
  -4  -1   0   17.46    1.57
  -4   1   0   18.54    2.03
  -4  -1   0   17.17    1.87
   4  -1   0   15.06    1.62
  -4  -1  -1  923.32   28.92
  -4  -1  -1  981.96   30.01
  -4   1  -1  963.56   30.25
   4  -1   1  921.68   29.58
  -4  -1  -2  598.88   19.00
  -4  -1  -2  628.80   20.28
  -4   1  -2  627.23   20.60
   4  -1   2  597.02   19.88
  -4  -1  -3  532.33   18.36
   4  -1   3  555.09   18.09
   4   1   3  553.21   18.20
   4  -1   4    2.34    1.11
   4   1   4   -0.14    0.59
   4  -1   4    0.95    0.67
  -4   1  -4   -0.16    0.65
  -4  -1  -4    0.64    0.61
   4  -1   5  231.10   10.46
   4  -1   5  225.27    7.58
   4   1   5  227.66    7.58
   4   1   6  138.44    8.00
   4  -1   6  133.69    7.51
   4  -1   6  131.50    4.87
   4   1   6  126.66    4.77
   4  -1   6  133.90    4.89
   4  -1   6  123.84    4.85
   4  -1   6  124.14    4.70
   4  -1   6  115.91    5.85
   4  -1   6  127.58    4.71
   4   1   6  116.60    6.32
   4   1   7  213.98   10.97
   4  -1   7  214.71   10.47
   4  -1   7  199.67    7.34
   4  -1   7  209.35    7.36
   4   1   7  213.72    7.36
   4  -1   7  212.39    7.38
   4   1   7  207.40    7.29
   4  -1   7  203.16    7.14
   4   1   7  209.65    7.12
   4  -1   7  208.18    7.10
   4   1   7  191.66    8.96
   4  -1   8   57.85    2.87
   4   1   8   56.27    2.92
   4  -1   8   56.88    2.86
   4  -1   8   55.16    2.54
   4   1   8   54.66    2.51
   4   1   8   49.50    4.92
   4  -1   8   59.58    5.05
   4   1   8   56.27    2.47
   4   1   8   55.69    2.60
   4   1   8   53.59    2.76
   4   1   9   45.97    2.61
   4  -1   9   51.57    2.62
   4  -1   9   52.59    2.63
   4   1   9   46.49    2.31
   4   1   9   42.70    4.42
   4   1   9   43.62    2.49
   4  -1   9   47.55    2.54
   4  -1  10   -0.17    0.60
   4   1  10   -0.06    0.49
   4  -1  10   -0.08    0.60
   4   1  10    0.34    0.65
   4   1  10   -0.18    0.62
   4  -1  10    0.17    0.65
   4   1  11   13.84    1.12
   4  -1  11   14.97    1.17
   4   1  11   14.36    1.20
   4  -1  11   14.62    1.15
   4   1  12    0.04    0.37
   4  -1  12    0.26    0.38
   4  -1  12   -0.14    0.37
   4  -1  12    0.36    0.40
   4   1  13    4.14    0.41
   4  -1  13    4.93    0.43
  -4  -2  15    0.92    0.51
  -4   2  15    0.50    0.54
  -4   2  15    0.87    0.54
  -4   2  14   24.47    1.47
  -4  -2  14   23.89    1.44
  -4   2  14   20.06    1.40
  -4   2  14   23.04    1.41
  -4  -2  14   24.76    1.53
  -4   2  13    2.59    0.74
  -4  -2  13   -0.98    0.87
  -4   2  13    2.54    0.76
  -4  -2  13    2.59    0.67
  -4   2  13    2.09    0.76
  -4  -2  13   -0.66    0.86
  -4   2  12   34.09    1.98
  -4   2  12   33.80    2.01
  -4  -2  12   34.68    2.00
  -4   2  12   36.37    2.06
  -4  -2  12   34.52    2.03
  -4  -2  12   35.08    2.01
  -4  -2  11   84.84    3.76
  -4   2  11   86.32    3.65
  -4  -2  11   87.29    3.56
  -4   2  11   84.32    3.79
  -4  -2  11   70.23    3.47
  -4   2  11   82.44    3.54
  -4  -2  11   82.02    3.59
  -4  -2  11   86.33    3.62
  -4   2  11   80.55    6.56
  -4  -2  11   76.78    5.96
  -4  -2  11   85.07    3.63
  -4  -2  10    4.14    0.81
  -4   2  10    3.06    0.74
  -4  -2  10    4.49    0.91
  -4   2  10    4.16    0.96
  -4  -2  10    5.26    0.87
  -4  -2  10    1.87    0.92
  -4   2  10    3.91    0.84
  -4  -2  10    2.57    0.74
  -4  -2  10    3.29    0.79
  -4  -2  10    3.78    0.80
  -4   2  10    1.72    1.59
  -4  -2  10    5.25    1.71
  -4  -2   9    3.67    0.91
  -4   2   9    7.24    1.00
  -4  -2   9    7.08    0.87
  -4  -2   9    6.12    0.90
  -4  -2   9    7.57    0.92
  -4   2   9    6.74    0.88
  -4  -2   9    7.10    0.88
  -4  -2   9    6.97    1.77
  -4  -2   9    7.24    0.93
  -4   2   9    7.43    1.04
  -4  -2   9    8.47    1.05
  -4  -2   8   15.92    1.25
  -4  -2   8   17.74    1.23
  -4  -2   8   18.58    1.32
  -4  -2   8   20.17    2.57
  -4  -2   8   16.95    1.32
  -4   2   8   17.75    1.43
  -4   2   8   15.74    1.17
  -4  -2   8   11.97    1.22
  -4  -2   8   17.74    1.26
  -4  -2   8   15.98    1.16
  -4  -2   7  131.13    6.49
   4   2  -7  119.87    5.59
   4  -2  -7  120.18    5.50
  -4  -2   7  112.90    5.54
  -4  -2   6  125.28    6.14
   4  -2  -6  118.13    5.51
  -4  -2   6  120.90    5.68
  -4   2   6  117.46    5.93
  -4   2   6  120.59    6.70
   4  -2  -5   60.98    3.62
  -4   2   5   64.40    3.98
  -4  -2   5   63.64    3.78
  -4  -2   5   60.64    3.75
  -4   2   5   57.95    4.22
  -4  -2   4  561.50   18.69
   4  -2  -4  545.73   18.36
  -4  -2   4  532.72   18.57
  -4   2   4  559.63   19.09
  -4  -2   4  567.14   18.52
  -4   2   4  548.70   19.29
  -4  -2   3  183.65    7.54
   4  -2  -3  198.91    7.62
  -4   2   3  192.20    8.07
  -4  -2   3  174.95    7.63
  -4   2   3  186.23    7.99
  -4  -2   3  173.60    7.24
   4  -2  -2   16.75    1.77
  -4  -2   2   14.66    1.70
  -4  -2   1  127.48    5.99
  -4   2   1  130.12    6.33
  -4  -2   1  136.84    5.80
  -4  -2   0   22.86    1.93
   4  -2   0   24.51    2.13
  -4  -2   0   23.39    2.24
  -4   2   0   21.20    2.35
   4  -2   1    3.10    0.89
   4  -2   1    6.37    1.18
  -4   2  -1    3.38    1.07
  -4  -2  -1    3.65    1.11
  -4  -2  -1    6.43    1.06
   4  -2   2  102.99    5.06
  -4  -2  -2   99.89    4.43
  -4  -2  -2   94.21    5.03
  -4   2  -2  101.60    5.31
   4  -2   2  102.47    4.90
   4  -2   3   32.79    2.82
  -4   2  -3   34.39    2.86
  -4  -2  -3   31.00    2.58
   4  -2   3   32.26    2.45
   4  -2   4  196.54    8.62
   4   2   4  192.98    7.60
   4  -2   4  176.04    7.31
  -4  -2  -4  178.29    7.75
   4   2   5   86.78    3.41
   4  -2   5   91.69    3.55
   4  -2   5   86.39    3.60
   4   2   5   85.83    3.44
   4  -2   5   89.53    5.54
   4  -2   5   86.47    3.51
   4  -2   5   81.71    3.53
   4   2   5   87.10    5.20
   4  -2   5   88.67    3.49
   4  -2   6  111.13    4.25
   4   2   6  107.66    4.19
   4   2   6  106.67    4.10
   4  -2   6  108.91    4.33
   4   2   6  110.11    4.18
   4  -2   6  112.33    4.33
   4  -2   6  102.96    4.17
   4  -2   6   93.65    6.14
   4  -2   6  101.63    4.17
   4  -2   6  102.97    4.08
   4   2   6   96.89    5.87
   4  -2   7   70.33    3.19
   4  -2   7   64.62    3.00
   4   2   7   68.82    5.71
   4  -2   7   62.75    5.01
   4  -2   7   65.21    3.03
   4  -2   7   64.05    3.04
   4   2   7   65.12    3.04
   4  -2   7   62.59    2.86
   4   2   7   62.64    4.50
   4  -2   8   13.72    1.39
   4   2   8   13.44    1.27
   4  -2   8   12.57    1.26
   4  -2   8   17.22    2.68
   4   2   8   12.42    1.08
   4   2   8   10.92    1.92
   4  -2   8   13.00    1.30
   4   2   8   14.58    1.18
   4  -2   9  112.80    4.45
   4   2   9  104.35    4.03
   4   2   9  115.29    4.50
   4  -2   9  100.47    4.28
   4  -2  10    1.63    0.74
   4  -2  10    3.12    0.72
   4   2  10    3.17    0.75
   4  -2  11   70.18    3.01
   4  -2  11   67.46    2.86
   4   2  11   71.17    3.02
   4   2  11   74.45    3.06
   4  -2  11   70.28    2.90
   4  -2  12    2.13    0.46
   4  -2  12    2.50    0.49
   4   2  12    2.90    0.51
  -4   3  15    2.62    0.57
  -4   3  15    3.15    0.56
  -4  -3  14   37.84    2.04
  -4  -3  14   35.77    1.98
  -4   3  14   39.78    1.97
  -4   3  14   41.38    2.05
  -4  -3  14   39.44    1.95
  -4   3  13   -0.14    0.53
  -4  -3  13   -0.36    0.60
  -4   3  13    0.45    0.59
  -4   3  13   -0.78    0.69
  -4   3  12    0.29    0.64
  -4  -3  12    0.67    0.62
  -4   3  12    1.54    0.65
  -4  -3  12    1.48    0.72
  -4  -3  12   -0.79    0.91
  -4  -3  12   -1.23    0.84
  -4   3  12   -0.35    0.73
  -4  -3  11   -0.32    0.94
  -4  -3  11    1.41    0.70
  -4  -3  11    2.71    0.80
  -4   3  11    0.91    0.73
  -4  -3  11    0.90    0.74
  -4   3  11    1.10    0.62
  -4   3  11    0.93    1.33
  -4   3  10   59.69    2.72
  -4  -3  10   62.11    2.94
  -4   3  10   56.12    5.36
  -4  -3  10   47.35    4.31
  -4   3  10   59.45    3.02
  -4  -3  10   61.00    2.82
  -4  -3  10   60.12    2.89
  -4  -3  10   60.32    2.90
  -4   3  10   62.56    3.12
  -4  -3  10   59.30    2.73
  -4  -3  10   60.52    2.88
  -4  -3   9    0.91    0.59
  -4  -3   9    0.73    0.62
  -4  -3   9    0.88    0.97
  -4   3   9    0.38    0.63
  -4  -3   9    1.13    0.60
  -4   3   9    0.57    0.71
  -4  -3   9   -0.08    0.53
  -4   3   9    0.67    0.52
  -4  -3   9    1.18    0.53
  -4  -3   8  143.60    7.68
  -4   3   8  164.59    5.97
  -4  -3   8  164.35    5.85
  -4  -3   8  154.81    5.65
  -4  -3   8  170.34    5.81
  -4  -3   8  163.12    5.79
  -4  -3   8  161.27    5.80
  -4  -3   8  167.29    5.82
  -4  -3   7    2.46    0.55
  -4   3   7    4.34    1.17
  -4  -3   7    3.22    1.14
  -4  -3   7    3.15    1.20
  -4   3   7    2.78    0.69
  -4  -3   6    1.78    0.84
  -4   3   6    0.68    0.91
  -4   3   6    1.19    1.30
  -4  -3   6    2.27    1.02
  -4   3   5   41.67    3.44
  -4  -3   5   49.37    3.43
  -4   3   5   46.55    3.88
   4  -3  -5   49.37    3.23
  -4  -3   5   50.95    3.53
  -4  -3   4   88.98    5.02
  -4   3   4  100.55    5.47
   4  -3  -4   99.00    4.92
  -4   3   4   96.15    5.54
  -4  -3   4   90.98    4.52
  -4  -3   3   57.29    3.71
  -4  -3   3   55.41    3.15
  -4   3   3   57.69    3.89
   4  -3  -3   50.55    3.34
  -4   3   3   53.12    3.83
  -4  -3   3   54.17    3.58
  -4  -3   2  860.05   26.44
   4  -3  -2  799.71   27.03
  -4  -3   2  864.11   27.18
  -4  -3   1  379.87   13.97
  -4   3   1  375.39   14.44
  -4  -3   1  392.50   13.70
  -4  -3   0  130.36    6.04
   4  -3   0  128.84    5.78
  -4   3   0  132.99    6.43
  -4  -3   0  124.77    5.63
   4  -3   0  108.85    4.39
  -4   3  -1   26.08    2.66
  -4  -3  -1   22.43    2.35
   4  -3   1   26.84    2.34
  -4  -3  -1   27.90    2.25
   4  -3   1   26.21    1.87
  -4   3  -2  185.36    8.23
  -4  -3  -2  189.05    7.98
   4  -3   2  181.79    7.55
  -4  -3  -2  181.27    7.24
   4  -3   2  167.22    7.10
  -4  -3  -3    3.43    1.06
  -4  -3  -3    3.21    0.83
   4  -3   3    3.81    0.99
  -4   3  -3    3.92    1.21
   4   3   4   -0.48    0.89
   4  -3   4    0.44    0.75
   4   3   4   -0.06    0.41
  -4   3  -4    0.22    0.68
   4  -3   4   -0.13    0.50
   4  -3   5   65.22    2.82
  -4  -3  -5   67.34    2.71
   4  -3   5   65.57    3.00
   4   3   5   67.65    2.89
   4  -3   5   61.86    2.85
   4   3   5   66.45    2.83
   4  -3   5   62.64    4.44
   4  -3   5   71.83    2.97
   4   3   5   68.96    4.66
   4  -3   6  374.71   11.95
   4  -3   6  374.83   12.12
   4  -3   6  368.90   12.17
   4  -3   6  375.11   12.02
   4   3   6  372.79   11.94
   4   3   6  370.24   11.96
   4  -3   6  356.77   14.72
   4  -3   6  360.98   11.91
   4   3   6  375.80   14.79
   4  -3   7   69.28    3.06
   4  -3   7   66.90    3.22
   4  -3   7   65.72    3.10
   4   3   7   63.79    3.00
   4  -3   7   68.74    3.14
   4  -3   7   58.55    4.78
   4   3   7   62.23    4.72
   4  -3   8  204.47    6.88
   4  -3   8  188.58    7.01
   4  -3   8  192.94    6.90
   4   3   8  195.95    6.83
   4   3   8  175.26   10.18
   4  -3   8  182.35    9.46
   4  -3   8  194.15    6.94
   4   3   8  174.39    8.92
   4   3   8  184.22    6.49
   4   3   8  182.12    6.62
   4   3   9    3.97    0.90
   4  -3   9    4.45    0.77
   4   3   9    2.72    0.75
   4  -3   9    4.16    0.87
   4   3   9    3.06    0.68
   4   3  10   12.56    1.17
   4   3  10   10.65    0.95
   4  -3  10   14.58    1.14
   4   3  10   14.97    1.32
   4  -3  10   11.81    1.16
   4  -3  10   12.93    1.26
   4   3  10   15.20    1.28
   4  -3  10   12.05    1.09
   4  -3  11   -0.05    0.44
   4   3  11    0.13    0.49
   4   3  11    0.37    0.48
   4  -3  11    0.20    0.53
   4  -3  11    0.31    0.40
   4   3  12   22.11    1.12
   4  -3  12   25.34    1.18
   4  -3  12   21.38    1.20
  -4   4  15   -0.10    0.33
  -4  -4  14    9.55    0.84
  -4   4  14   11.66    0.95
  -4   4  14   10.27    0.83
  -4  -4  13   15.33    1.31
  -4   4  13   12.52    1.16
  -4   4  13   15.24    1.32
  -4  -4  13   12.82    1.28
  -4   4  13   17.79    1.32
  -4  -4  13   14.89    1.38
  -4  -4  12    0.43    0.63
  -4  -4  12    0.50    0.64
  -4   4  12    1.37    0.70
  -4  -4  12   -0.25    0.81
  -4   4  12    0.40    0.57
  -4  -4  12   -0.56    0.99
  -4   4  11    5.76    0.81
  -4  -4  11    5.80    0.99
  -4   4  11    5.63    1.01
  -4  -4  11    6.25    1.00
  -4   4  11    5.55    2.13
  -4  -4  11    5.58    1.06
  -4  -4  11    7.14    0.99
  -4  -4  10   13.26    1.12
  -4  -4  10   15.94    1.41
  -4  -4  10   14.08    1.36
  -4   4  10   15.98    3.05
  -4   4  10   12.58    1.11
  -4  -4  10   11.31    1.28
  -4  -4  10   11.89    1.20
  -4  -4  10   10.95    1.20
  -4   4  10   16.49    1.48
   4  -4 -10   14.62    1.21
   4  -4  -9    5.18    0.85
  -4  -4   9    5.28    0.88
  -4  -4   9    4.45    0.87
  -4   4   9    2.16    1.60
  -4  -4   9    1.89    0.82
  -4   4   9    5.04    0.90
  -4  -4   9    4.68    0.81
  -4  -4   9    2.53    0.88
  -4   4   9    6.14    1.02
  -4  -4   9    4.57    0.86
  -4  -4   8   10.25    1.03
  -4  -4   8    9.24    1.03
  -4  -4   8    8.09    1.74
  -4  -4   8    4.94    0.92
  -4  -4   8    9.28    0.99
  -4  -4   8    7.93    0.93
  -4   4   8    8.22    1.00
  -4  -4   8    6.98    0.94
  -4  -4   8    8.09    0.99
  -4  -4   7  128.76    4.73
  -4  -4   7  138.04    4.83
  -4  -4   7  134.72    6.98
  -4  -4   7  135.72    4.76
  -4   4   7  139.67    6.96
  -4  -4   7  118.09    4.53
  -4  -4   7  136.10    4.78
  -4  -4   7  125.60    6.16
  -4   4   7  135.06    4.83
  -4  -4   7  135.90    4.85
  -4  -4   7  113.11    4.62
  -4  -4   6   -0.50    0.82
  -4  -4   6    0.16    0.68
  -4  -4   6    1.09    0.46
  -4  -4   6    0.85    0.53
  -4  -4   6    0.71    0.43
  -4   4   6    0.26    0.79
  -4   4   5    1.15    1.23
  -4  -4   5    1.13    0.92
  -4   4   5    1.32    1.07
  -4  -4   5    2.58    1.16
  -4  -4   4  468.57   17.29
  -4   4   4  489.43   17.88
  -4   4   4  493.52   17.92
  -4  -4   3  138.95    6.87
  -4   4   3  152.13    7.29
  -4  -4   3  138.75    5.59
  -4  -4   3  147.90    6.93
  -4   4   3  158.21    7.55
   4  -4  -3  136.17    6.58
   4  -4  -2    1.38    0.92
  -4  -4   2    2.63    0.70
  -4   4   2    0.66    0.94
  -4  -4   2    2.04    1.05
  -4  -4   1    3.56    1.21
  -4  -4   1    2.95    1.08
  -4   4   1    5.45    1.55
  -4  -4   0    2.69    1.14
  -4  -4   0    0.57    0.78
   4  -4   0    3.15    1.08
  -4   4   0    3.94    1.40
  -4   4  -1   26.60    2.91
  -4  -4  -1   29.85    2.83
  -4  -4  -1   29.51    2.58
  -4  -4  -2  144.20    7.01
  -4   4  -2  157.13    7.59
  -4  -4  -2  137.04    6.42
   4  -4   2  139.38    5.87
   4   4   3  272.27   11.13
   4  -4   3  268.77    8.80
  -4  -4  -3  271.48   10.32
   4  -4   3  271.41   10.19
  -4   4  -3  297.60   11.74
  -4  -4  -3  257.82    8.62
  -4  -4  -4   21.31    1.31
  -4   4  -4   22.00    2.55
   4  -4   4   19.39    1.35
   4  -4   4   22.42    1.44
  -4  -4  -4   22.63    1.32
   4  -4   4   19.18    1.22
   4  -4   4   18.91    2.15
   4  -4   4   19.00    1.39
   4  -4   5   68.06    2.85
   4  -4   5   69.40    3.00
   4   4   5   66.80    2.85
   4   4   5   68.72    3.03
   4   4   5   68.40    4.86
   4  -4   5   64.19    2.91
  -4  -4  -5   69.76    2.86
   4  -4   5   63.73    3.10
   4  -4   5   64.76    4.45
   4  -4   6    9.27    0.97
   4  -4   6    8.28    1.69
   4   4   6    8.02    1.95
   4   4   6    8.90    0.94
   4  -4   6    8.96    1.08
   4   4   6    9.62    1.12
   4  -4   6    9.30    1.14
   4  -4   6    8.54    1.00
  -4  -4  -6    8.95    0.90
   4  -4   6    9.06    1.15
   4   4   7    1.92    1.26
   4  -4   7    1.89    0.68
   4   4   7    2.51    0.68
   4  -4   7    2.92    0.79
   4  -4   7    1.80    1.15
   4   4   7    2.21    1.58
   4  -4   7    1.53    0.82
   4  -4   7    1.90    0.80
   4  -4   8   11.91    1.09
   4   4   8   11.70    1.15
   4  -4   8   11.86    1.23
   4   4   8   11.18    1.15
   4  -4   8   12.75    1.14
   4  -4   8   10.92    1.16
   4  -4   8    9.20    1.97
   4   4   8    8.48    2.28
   4   4   8    9.67    1.91
   4  -4   8    9.96    1.28
   4  -4   9   53.85    2.43
   4   4   9   48.85    2.67
   4   4   9   52.91    2.54
   4  -4   9   52.99    2.48
   4  -4   9   50.37    2.54
   4   4   9   51.71    2.47
   4  -4  10   42.74    2.14
   4  -4  10   43.09    2.06
   4   4  10   41.73    2.21
   4  -4  10   43.93    2.05
   4   4  10   42.19    2.02
   4   4  10   45.51    2.21
   4   4  11   16.06    1.13
   4  -4  11   16.74    1.03
   4   4  11   17.97    1.17
   4   4  12    0.91    0.33
   4  -4  12    0.83    0.35
   4   4  12    1.77    0.40
  -4   5  15   14.14    0.74
  -4  -5  14    9.86    0.88
  -4   5  14    8.56    0.86
  -4  -5  13    4.97    0.77
  -4   5  13    5.81    0.76
  -4   5  13    6.20    0.84
  -4  -5  13    5.82    0.94
  -4  -5  12    0.89    0.70
  -4   5  12    1.17    0.71
  -4  -5  12   -0.22    0.70
  -4  -5  12   -0.52    0.86
  -4   5  11    3.04    0.90
  -4  -5  11    2.66    0.94
   4  -5 -10    1.23    0.64
  -4   5  10    1.76    1.58
  -4  -5  10    1.46    0.70
  -4  -5  10    1.38    0.72
  -4  -5  10    2.83    0.86
  -4   5  10    2.11    0.80
  -4  -5  10   -0.86    0.88
   4  -5  -9    8.02    1.02
  -4  -5   9    6.69    0.99
  -4  -5   9    7.49    1.09
  -4  -5   9    7.35    1.02
  -4  -5   9    5.48    1.01
  -4  -5   9    7.20    1.05
  -4   5   9    6.82    2.14
  -4  -5   8   37.97    2.21
  -4  -5   8   42.43    2.30
  -4  -5   8   40.98    2.48
  -4  -5   8   40.11    2.29
  -4  -5   8   34.32    3.53
   4  -5  -8   38.82    2.23
  -4  -5   8   37.60    2.21
  -4  -5   8   39.23    2.24
  -4  -5   7  118.27    6.81
  -4  -5   7  117.50    4.58
  -4   5   7  117.86    6.78
  -4  -5   7  117.21    4.58
  -4  -5   7  130.76    4.77
  -4  -5   7  120.46    4.90
  -4  -5   7  127.54    4.68
  -4  -5   7  119.40    4.70
  -4  -5   6    0.07    0.51
  -4  -5   6    0.21    0.46
  -4   5   6    0.30    1.01
  -4  -5   6    0.82    1.04
   4  -5  -6   -0.11    0.45
  -4   5   6   -0.29    0.48
  -4  -5   6    0.34    0.46
  -4  -5   6    0.72    0.58
  -4  -5   6    0.38    0.46
  -4  -5   6   -0.57    0.65
   4  -5  -5    0.97    0.45
  -4   5   5    1.53    1.21
  -4  -5   5    0.27    0.88
  -4  -5   5    0.62    0.45
  -4   5   5    1.50    1.18
  -4  -5   5    0.69    0.50
  -4  -5   5    0.30    0.53
  -4   5   4  183.39    8.77
  -4   5   4  187.01    9.19
  -4  -5   4  181.44    6.28
  -4   5   3  605.71   21.27
  -4   5   3  597.08   21.77
  -4  -5   3  594.69   21.15
  -4   5   2   75.23    4.70
  -4  -5   2   70.87    4.62
  -4  -5   1   -0.24    0.91
  -4   5   1    2.12    1.23
   4   5   0   98.58    5.14
  -4   5   0   90.52    5.92
  -4  -5   0   85.70    5.18
  -4  -5  -1  156.58    5.26
  -4   5  -1  167.21    8.33
  -4  -5  -1  160.07    7.43
   4   5   1  155.00    7.21
  -4  -5  -1  138.19    5.22
   4   5   2    6.03    0.81
   4  -5   2    8.31    0.92
  -4  -5  -2    6.79    0.81
   4  -5   2    6.56    0.76
  -4  -5  -2    8.62    1.54
  -4  -5  -2    7.65    0.81
   4  -5   2    5.00    0.70
   4   5   2    5.79    1.43
  -4   5  -2    6.57    1.70
   4  -5   3   85.39    3.30
   4  -5   3   81.32    3.34
   4   5   3   84.99    3.46
  -4  -5  -3   81.09    3.35
   4  -5   3   83.91    3.25
  -4   5  -3   94.98    5.91
   4   5   3   91.38    5.49
  -4  -5  -3   89.24    3.43
   4  -5   3   85.56    3.51
  -4  -5  -3   84.89    4.96
   4   5   4   37.02    2.05
   4  -5   4   39.33    2.04
  -4  -5  -4   40.54    2.01
   4  -5   4   35.56    2.16
  -4  -5  -4   38.95    1.96
   4  -5   4   37.26    2.05
   4   5   4   37.21    3.54
  -4   5  -4   34.77    3.52
   4  -5   4   36.20    1.82
  -4  -5  -5   35.88    1.91
   4  -5   5   34.72    2.06
  -4  -5  -5   37.75    1.99
   4  -5   5   38.16    2.09
   4  -5   6   19.04    1.29
   4   5   6   22.11    1.44
   4  -5   6   22.81    1.61
   4  -5   6   20.29    1.65
   4  -5   6   23.91    1.61
   4   5   6   19.11    2.70
  -4  -5  -6   20.92    1.44
   4   5   7  177.26   10.28
   4  -5   7  181.99    6.34
   4  -5   7  185.74    6.70
   4   5   7  187.38    9.49
  -4  -5  -7  190.20    6.44
   4  -5   7  192.07    6.92
   4   5   7  189.93    6.51
   4  -5   7  181.83    6.72
   4  -5   7  178.96    6.84
   4  -5   8   -0.10    0.68
   4  -5   8    0.74    0.61
   4   5   8    0.66    0.62
   4  -5   8    0.63    0.46
   4  -5   8    0.42    0.51
   4  -5   8    0.09    0.58
   4   5   8    0.22    0.48
   4  -5   9    0.43    0.51
   4   5   9    1.50    0.64
   4   5   9    0.36    0.56
   4  -5   9    1.16    0.48
   4   5   9    1.20    0.68
   4  -5   9    0.56    0.60
   4  -5  10    7.42    0.78
   4   5  10    8.25    0.91
   4  -5  10    7.52    0.71
   4   5  10    7.39    0.84
   4   5  10    6.58    0.79
   4  -5  10    6.07    0.76
   4   5  11    4.36    0.60
   4  -5  11    4.16    0.62
   4   5  12    1.03    0.27
   4   5  12    0.84    0.28
   4  -5  12    1.20    0.28
  -4   6  14   -0.62    0.38
  -4  -6  13   11.35    0.97
   4  -6 -13    9.90    0.77
  -4   6  13    9.18    0.91
  -4   6  12   22.52    1.60
   4  -6 -12   26.07    1.56
  -4  -6  12   24.81    1.62
  -4  -6  12   21.70    1.56
  -4  -6  12   25.86    1.75
   4  -6 -11   19.43    1.36
  -4   6  11   20.12    1.59
  -4  -6  11   21.52    1.56
  -4  -6  11   19.52    1.66
  -4  -6  11   20.37    1.57
  -4  -6  10   46.79    2.55
  -4   6  10   49.31    2.65
  -4  -6  10   48.34    2.51
   4  -6 -10   47.22    2.39
  -4  -6  10   49.12    2.55
  -4  -6  10   48.21    2.45
  -4   6   9    4.33    1.78
   4  -6  -9    8.26    1.04
  -4  -6   9    7.52    1.20
  -4  -6   9    8.30    1.02
  -4  -6   9    8.60    1.14
  -4  -6   9    7.74    1.10
  -4  -6   9    8.23    1.06
  -4  -6   8   13.81    2.23
  -4   6   8   15.15    2.62
  -4  -6   8   17.20    1.43
  -4  -6   8   15.57    1.54
  -4  -6   8   14.42    1.30
  -4  -6   8   16.00    1.40
   4  -6  -8   17.65    1.42
  -4  -6   8   16.84    1.36
  -4  -6   7    8.83    1.06
   4  -6  -7    8.93    1.09
  -4  -6   7    9.97    1.00
  -4  -6   7    9.13    1.90
   4  -6  -7    6.47    1.65
  -4  -6   7   10.72    1.09
  -4   6   7    7.56    1.79
  -4  -6   7    8.96    1.20
  -4  -6   7   10.15    1.01
  -4  -6   7    8.22    0.99
  -4   6   7    8.98    0.99
   4  -6  -6  139.57    5.23
   4  -6  -6  150.60    7.66
   4  -6  -6  143.05    5.04
  -4  -6   6  143.31    5.30
  -4  -6   6  139.07    5.22
  -4  -6   6  151.82    5.23
  -4   6   6  152.79    8.30
  -4  -6   6  142.90    7.65
  -4  -6   6  121.43    4.90
  -4  -6   6  145.95    5.45
  -4  -6   5  154.39    7.93
  -4   6   5  157.66    8.40
   4  -6  -5  140.68    5.08
  -4  -6   5  135.56    5.16
  -4  -6   5  140.57    5.10
   4  -6  -5  144.15    5.24
  -4  -6   5  142.02    5.36
  -4  -6   4   95.56    3.94
  -4  -6   4   92.58    3.66
  -4   6   4  102.63    6.00
  -4  -6   4   90.66    3.55
   4  -6  -4   98.62    3.77
  -4  -6   4  102.53    3.86
  -4  -6   4  101.76    3.93
  -4  -6   4   97.84    6.11
  -4   6   4  106.06    6.76
  -4  -6   3   94.95    3.72
  -4   6   3   98.47    5.69
  -4  -6   3  102.90    3.93
  -4  -6   3   98.55    3.64
   4  -6  -3   98.13    3.76
  -4  -6   3   93.85    3.82
  -4  -6   3   89.42    3.74
  -4   6   3  106.62    6.77
  -4   6   2  206.15    9.19
  -4  -6   2  204.00    7.04
  -4  -6   2  212.33    9.81
  -4  -6   2  211.61    6.94
   4  -6  -2  206.89    7.03
  -4  -6   2  206.90    7.07
   4   6  -2  202.94    8.41
  -4   6   1    6.24    1.47
  -4  -6   1    5.66    1.63
  -4  -6   1    5.26    0.73
  -4  -6   1    4.92    0.70
  -4  -6   1    4.08    0.70
   4   6  -1    5.29    1.21
  -4   6   1    5.92    1.73
  -4  -6   0    3.95    0.64
  -4  -6   0    4.44    0.75
   4  -6   0    3.54    0.65
  -4  -6   0    3.71    0.64
  -4   6   0    3.86    1.57
   4   6   0    2.93    1.14
  -4  -6   0    3.07    1.28
  -4  -6  -1   30.27    1.75
   4  -6   1   33.40    1.75
  -4   6  -1   29.19    3.50
   4   6   1   28.46    2.84
  -4  -6  -1   32.39    3.19
   4   6   1   30.16    1.69
   4  -6   2  217.73    7.62
   4   6   2  222.93    7.54
  -4  -6  -2  225.30    7.54
   4  -6   2  220.27    7.44
  -4   6  -2  236.70   11.09
   4   6   2  220.76   10.00
  -4  -6  -2  223.57    7.57
  -4  -6  -2  216.48    9.96
  -4  -6  -3   27.71    1.73
   4  -6   3   31.84    1.86
   4  -6   3   30.97    1.95
  -4  -6  -3   30.00    1.75
   4  -6   3   29.90    3.08
   4   6   3   24.74    2.94
  -4   6  -3   32.31    3.57
   4   6   3   32.03    1.85
   4  -6   3   30.78    1.75
  -4  -6  -3   27.97    3.04
   4  -6   3   28.97    1.64
   4  -6   4   73.51    4.94
   4   6   4   74.66    5.43
   4  -6   4   82.72    3.44
   4   6   4   77.91    3.47
   4  -6   4   82.37    3.65
  -4  -6  -4   83.70    3.46
  -4  -6  -4   85.04    3.44
   4  -6   4   79.80    3.51
   4  -6   4   76.61    3.14
   4  -6   5    3.52    0.76
   4   6   5    2.70    0.78
  -4  -6  -5    3.31    0.77
   4  -6   5    3.40    0.89
   4   6   5    4.66    1.53
   4  -6   5    5.00    0.92
  -4  -6  -5    3.68    0.74
   4  -6   6    7.02    1.09
  -4  -6  -6    6.05    0.92
   4  -6   6    8.21    1.02
  -4  -6  -6    6.52    0.82
   4  -6   6    4.98    0.90
   4  -6   7   17.84    1.44
   4  -6   7   13.54    1.27
  -4  -6  -7   16.50    1.26
   4  -6   8   -0.26    0.40
   4  -6   8    0.18    0.65
  -4  -6  -8    0.35    0.44
   4  -6   8    0.22    0.55
   4   6   8   -0.07    0.54
   4  -6   8    0.33    0.62
   4  -6   9    2.53    0.47
   4   6   9    2.65    0.69
   4  -6   9    2.09    0.59
   4   6   9    2.70    0.59
   4   6   9    2.29    0.68
   4  -6   9    2.32    0.64
   4  -6  10   18.93    1.28
   4  -6  10   21.36    1.24
   4   6  10   19.32    1.23
   4   6  10   20.90    1.20
   4  -6  11    9.60    0.73
   4   6  11    8.41    0.62
   4  -7 -13    3.14    0.40
  -4   7  13    4.35    0.59
  -4  -7  13    3.96    0.57
  -4  -7  12   21.06    1.40
  -4  -7  12   22.66    1.41
   4  -7 -12   23.36    1.34
  -4   7  11    2.98    0.70
   4  -7 -11    2.57    0.67
   4  -7 -11    2.80    0.60
  -4  -7  11    3.61    0.74
  -4  -7  11    2.18    0.72
  -4   7  10    2.23    0.78
  -4  -7  10    2.76    0.77
   4  -7 -10    1.87    0.66
  -4  -7  10    1.27    0.63
  -4  -7  10    2.23    0.77
  -4  -7   9    3.22    0.75
  -4  -7   9    3.67    0.78
  -4  -7   9    3.04    0.85
   4  -7  -9    2.92    0.78
  -4  -7   9    3.38    1.17
   4  -7  -8    0.95    0.67
  -4  -7   8    0.88    0.56
  -4  -7   8    1.81    1.15
  -4  -7   8    0.33    0.43
  -4  -7   8    0.50    0.60
  -4  -7   8    1.46    0.99
  -4  -7   8    0.26    0.59
  -4  -7   7    7.09    1.29
  -4   7   7    5.94    0.92
  -4  -7   7    8.09    0.97
  -4  -7   7    7.00    0.83
  -4  -7   7    7.75    1.04
   4  -7  -7    7.75    1.02
   4  -7  -7    6.03    0.79
  -4   7   7    4.98    1.71
  -4  -7   7    5.75    1.66
  -4  -7   7    6.71    0.89
   4  -7  -6   46.40    2.48
  -4  -7   6   41.40    4.05
  -4   7   6   48.90    4.58
  -4  -7   6   54.78    2.82
  -4  -7   6   48.50    2.37
   4  -7  -6   49.82    4.34
  -4  -7   6   43.78    2.42
  -4  -7   6   49.89    2.56
   4  -7  -6   47.16    2.32
  -4  -7   5   42.95    4.11
   4  -7  -5   42.35    4.04
  -4   7   5   41.09    4.34
  -4  -7   5   42.50    2.46
  -4  -7   5   41.41    2.11
   4  -7  -5   48.85    2.29
  -4  -7   5   46.66    2.41
   4  -7  -4   67.47    5.15
  -4   7   4   77.99    5.89
  -4  -7   4   66.90    2.81
   4  -7  -4   72.86    3.14
   4  -7  -4   70.85    3.06
  -4  -7   4   70.41    5.31
  -4  -7   4   71.02    3.15
  -4  -7   4   69.60    3.17
  -4   7   3   38.97    4.14
  -4  -7   3   39.19    1.97
  -4  -7   3   39.55    2.12
   4  -7  -3   43.31    2.16
  -4  -7   3   40.13    2.20
  -4  -7   3   41.35    2.19
   4  -7  -3   38.85    2.11
  -4  -7   2    0.66    1.27
   4  -7  -2    0.75    0.54
  -4  -7   2    0.08    0.54
   4  -7  -2    0.48    0.51
  -4  -7   2    0.37    0.54
  -4  -7   2    0.33    0.45
  -4  -7   2   -0.24    0.62
  -4  -7   1   73.49    3.11
  -4  -7   1   69.64    2.97
   4  -7  -1   67.44    2.89
  -4  -7   1   68.83    3.08
   4   7  -1   65.78    2.87
  -4   7   1   70.33    5.59
   4   7  -1   71.66    4.44
  -4  -7   1   74.31    5.34
  -4  -7   0   10.09    1.01
  -4  -7   0    6.87    1.92
   4   7   0    7.74    0.86
   4  -7   0   10.56    1.04
  -4   7   0   11.83    2.39
   4   7   0   10.42    1.82
  -4  -7   0    9.06    0.96
   4  -7   0    7.44    0.83
  -4  -7  -1    3.45    0.67
  -4  -7  -1    2.98    0.75
  -4  -7  -1    3.25    1.32
   4  -7   1    3.93    1.44
   4   7   1    3.88    0.69
  -4   7  -1    2.78    1.47
   4   7   1    4.10    1.36
  -4  -7  -1    2.71    0.68
   4  -7   1    2.86    0.66
   4  -7   2   12.24    1.22
  -4  -7  -2   12.87    2.24
   4  -7   2    9.19    1.94
  -4   7  -2   10.68    2.29
   4  -7   2   11.32    1.06
   4   7   2   11.80    2.04
  -4  -7  -2    9.64    1.10
   4  -7   2   12.15    1.23
   4   7   2   10.30    1.08
   4  -7   2   10.62    1.04
   4   7   3    0.32    1.00
   4   7   3    0.73    0.67
  -4  -7  -3   -0.25    0.59
   4  -7   3    0.75    0.65
   4  -7   3    0.99    0.74
  -4  -7  -3    0.17    0.64
   4  -7   3   -0.07    0.49
  -4  -7  -3    1.26    1.00
   4  -7   3    0.30    0.95
   4  -7   3    0.23    0.47
  -4   7  -3    1.92    1.42
   4  -7   4    8.56    1.10
  -4  -7  -4    8.80    1.04
   4  -7   4    8.34    1.00
   4   7   4    7.42    1.07
   4  -7   4    8.20    0.88
   4   7   4    7.36    1.76
  -4  -7  -4    8.39    1.07
   4  -7   4    7.14    1.06
   4   7   5    2.39    1.39
   4  -7   5    3.11    0.74
   4  -7   5    2.17    0.77
  -4  -7  -5    2.70    0.71
   4  -7   5    2.80    0.86
  -4  -7  -5    3.09    0.77
  -4  -7  -6   51.09    2.51
   4  -7   6   50.15    2.74
   4  -7   6   50.40    2.52
   4  -7   6   44.25    2.55
   4   7   6   48.43    2.23
  -4  -7  -6   48.48    2.37
   4  -7   6   52.44    2.59
   4  -7   7   24.16    1.58
   4   7   7   26.53    1.48
   4   7   7   28.36    1.76
   4  -7   7   27.93    1.73
  -4  -7  -7   24.45    1.59
   4   7   8    0.82    0.45
   4   7   8    1.23    0.63
   4  -7   8    0.97    0.47
   4  -7   8    2.04    0.63
  -4  -7  -8    1.36    0.51
   4  -7   9    5.91    0.72
   4   7   9    5.46    0.60
   4   7  10    1.20    0.30
   4  -7  10    0.91    0.41
  -4   8  13    3.52    0.43
  -4  -8  12    4.68    0.65
   4  -8 -12    4.66    0.58
  -4  -8  12    5.88    0.65
  -4  -8  11   16.31    1.22
  -4   8  11   14.45    1.05
   4  -8 -11   15.01    1.13
  -4  -8  11   14.64    1.10
   4  -8 -11   14.90    1.03
  -4  -8  10    0.52    0.53
  -4  -8  10   -0.08    0.61
  -4   8  10    0.15    0.53
   4  -8 -10    0.57    0.59
   4  -8 -10    0.40    0.54
  -4  -8  10   -0.34    0.52
  -4  -8   9   24.56    1.73
  -4  -8   9   23.74    1.56
  -4   8   9   21.00    1.61
  -4  -8   9   20.79    1.43
   4  -8  -9   23.83    1.59
  -4  -8   8    3.75    0.68
  -4  -8   8    4.30    0.79
  -4  -8   8    4.42    0.83
   4  -8  -8    3.90    0.83
  -4  -8   7   18.59    2.69
   4  -8  -7   17.11    1.27
  -4  -8   7   16.53    1.29
  -4   8   7   16.12    1.35
   4  -8  -7   16.37    1.42
  -4  -8   7   14.95    1.22
  -4  -8   7   19.17    1.52
   4  -8  -6   90.61    3.87
   4  -8  -6   85.92    6.02
  -4  -8   6   95.40    3.99
  -4  -8   6   85.99    3.87
  -4   8   6   98.65    6.87
  -4  -8   6   80.74    5.91
  -4  -8   6   91.50    3.63
   4  -8  -6   92.53    3.71
  -4   8   5   50.23    4.90
  -4  -8   5   49.13    2.61
   4  -8  -5   46.43    4.38
  -4  -8   5   46.64    4.43
   4  -8  -5   47.74    2.42
   4  -8  -4  182.89    9.83
  -4   8   4  190.29   10.51
   4  -8  -4  201.26    6.96
  -4  -8   4  180.94    9.90
  -4  -8   4  198.48    7.04
  -4  -8   4  194.77    7.07
   4  -8  -4  194.03    6.88
   4  -8  -3   50.80    4.64
  -4   8   3   50.02    5.00
   4  -8  -3   51.75    2.54
  -4  -8   3   51.18    2.66
  -4  -8   3   55.03    2.73
  -4  -8   3   46.70    2.29
  -4  -8   3   53.87    2.54
   4  -8  -3   47.59    2.49
  -4  -8   2  120.30    4.84
   4  -8  -2  116.27    7.54
   4  -8  -2  125.51    4.89
   4  -8  -2  129.44    4.80
  -4  -8   2  141.73    8.03
  -4  -8   2  131.87    5.02
  -4  -8   2  124.14    4.98
  -4  -8   2  131.23    4.75
  -4  -8   1    1.36    0.67
   4  -8  -1    0.76    0.51
  -4  -8   1    0.34    0.62
  -4  -8   1    1.84    1.27
  -4   8   1    0.43    1.36
   4   8  -1    1.08    0.51
  -4  -8   1    0.66    0.52
   4  -8   0   32.30    1.73
   4  -8   0   33.16    1.97
  -4   8   0   29.74    3.89
   4  -8   0   38.23    4.13
   4   8   0   31.98    1.81
  -4  -8   0   34.37    1.97
   4   8   0   32.85    3.15
   4  -8   0   32.91    1.92
  -4  -8   0   34.23    1.91
  -4  -8   0   32.32    3.72
  -4  -8  -1   63.94    5.17
   4  -8   1   58.78    2.99
  -4  -8  -1   62.76    2.96
   4  -8   1   51.33    4.72
   4   8   1   57.13    2.67
  -4   8  -1   57.52    5.38
  -4  -8  -1   59.14    2.73
   4   8   1   62.08    4.67
   4  -8   1   62.46    2.87
  -4  -8  -1   58.70    2.81
   4  -8   1   58.18    2.79
  -4  -8  -2    9.28    2.18
   4  -8   2   12.57    2.30
   4  -8   2   11.68    1.21
   4  -8   2   12.37    1.13
   4   8   2   13.75    1.19
   4  -8   2   13.20    1.18
   4   8   2   12.89    2.17
  -4   8  -2   10.07    2.36
  -4  -8  -2   10.84    1.22
   4  -8   2   10.99    1.28
  -4  -8  -3   94.95    4.01
   4  -8   3   99.74    4.11
   4  -8   3   84.26    5.86
   4  -8   3   94.14    3.84
   4   8   3   92.53    3.87
  -4  -8  -3   95.29    3.98
   4  -8   3   93.31    4.01
  -4   8  -3   95.50    6.76
   4  -8   3   92.53    3.75
  -4  -8  -3   92.91    6.33
   4   8   3   98.11    6.30
  -4  -8  -4   27.51    1.88
   4  -8   4   31.77    1.99
   4   8   4   29.25    3.34
   4  -8   4   35.25    2.10
  -4  -8  -4   26.92    1.85
  -4   8  -4   28.82    1.81
   4  -8   4   29.96    1.82
   4  -8   4   29.98    1.67
   4  -8   5   -0.35    0.63
  -4  -8  -5   -0.72    0.61
   4  -8   5    0.19    0.66
  -4  -8  -5    0.08    0.65
   4  -8   5    0.91    0.66
   4  -8   5    0.08    0.55
   4   8   6    1.00    0.61
   4  -8   6    0.40    0.65
  -4  -8  -6    1.79    0.61
  -4  -8  -6    0.99    0.60
   4  -8   6    2.24    0.70
   4  -8   6    1.81    0.67
  -4  -8  -7    0.32    0.52
   4  -8   7    0.08    0.54
   4  -8   7    0.17    0.45
   4   8   7    0.14    0.55
   4  -8   7    0.61    0.56
   4  -8   8    2.79    0.64
  -4  -8  -8    2.55    0.53
   4  -8   8    1.56    0.50
   4  -8   8    2.30    0.62
   4   8   8    3.05    0.64
   4  -8   9    7.28    0.72
   4   8   9    7.14    0.70
   4  -8  10   16.93    0.86
  -4  -9  12    2.40    0.39
  -4   9  12    2.72    0.41
   4  -9 -12    2.75    0.34
   4  -9 -11   10.55    0.77
   4  -9 -11   13.24    0.91
  -4  -9  11   12.65    0.94
   4  -9 -10   -0.22    0.44
  -4  -9  10   -0.13    0.54
   4  -9 -10   -0.34    0.51
  -4   9  10    0.05    0.37
  -4  -9  10   -0.05    0.41
  -4  -9   9   18.39    1.22
   4  -9  -9   21.83    1.42
  -4  -9   9   16.51    1.13
  -4  -9   9   19.25    1.45
   4  -9  -9   21.11    1.40
  -4   9   9   19.89    1.35
  -4  -9   8   11.86    1.15
  -4  -9   8    9.84    0.92
   4  -9  -8   10.89    1.11
  -4  -9   7   30.30    1.69
   4  -9  -7   34.34    2.01
   4  -9  -7   32.69    1.77
  -4  -9   7   35.86    2.07
   4  -9  -6   16.65    1.28
  -4  -9   6   15.04    1.38
  -4  -9   6   16.33    1.46
  -4  -9   5    0.47    0.67
  -4   9   5    0.85    1.28
   4  -9  -5    0.26    0.65
   4  -9  -5   -0.08    0.59
  -4  -9   5   -0.36    0.96
   4  -9  -5   -0.36    0.96
  -4  -9   4   -0.37    1.13
   4  -9  -4    0.37    1.12
  -4   9   4    0.44    1.26
  -4  -9   4   -0.56    0.72
   4  -9  -4    0.26    0.63
  -4  -9   4   -0.29    0.76
   4  -9  -4    0.83    0.63
   4  -9  -3   42.43    4.31
  -4   9   3   52.20    5.04
  -4  -9   3   49.46    2.59
  -4  -9   3   47.03    2.58
  -4  -9   3   43.55    2.13
  -4  -9   3   49.39    4.70
   4  -9  -3   46.16    2.44
   4  -9  -3   45.47    2.37
   4  -9  -2   46.19    4.65
   4  -9  -2   57.21    2.79
  -4  -9   2   56.02    2.85
  -4  -9   2   60.27    2.91
  -4  -9   2   56.44    2.53
  -4  -9   2   52.57    2.70
   4  -9  -2   50.65    4.45
   4  -9  -2   54.92    2.63
  -4  -9   1   18.98    2.96
  -4   9   1   16.16    2.99
  -4  -9   1   19.22    1.51
  -4  -9   1   19.23    1.63
  -4  -9   1   19.88    1.40
   4  -9  -1   19.00    1.36
  -4  -9   1   19.26    1.58
   4  -9   0    0.12    0.44
  -4  -9   0   -0.18    0.67
  -4  -9   0    1.54    1.38
   4  -9   0    0.38    1.26
  -4   9   0   -0.45    1.13
   4   9   0    0.07    0.49
  -4  -9   0    0.34    0.61
   4  -9   0    0.43    0.61
  -4  -9   0    0.08    0.57
  -4  -9  -1   33.04    3.82
   4  -9   1   37.39    2.31
  -4  -9  -1   39.61    2.27
   4  -9   1   34.50    3.88
  -4  -9  -1   36.64    2.10
   4  -9   1   34.81    2.00
  -4  -9  -1   37.82    2.06
  -4   9  -1   39.86    4.42
   4  -9   1   41.74    2.19
   4  -9   1   38.20    2.01
   4   9   1   34.21    1.92
  -4  -9  -2    3.68    1.50
   4  -9   2    4.37    0.80
   4  -9   2    4.81    0.86
  -4  -9  -2    5.54    0.92
   4  -9   2    3.24    0.92
  -4  -9  -2    5.71    0.92
  -4   9  -2    2.95    1.51
   4   9   2    5.90    1.60
   4  -9   2    6.77    0.89
   4   9   2    4.70    0.80
   4  -9   3    0.07    0.54
   4  -9   3    0.09    0.67
  -4  -9  -3    0.09    0.69
   4  -9   3    0.59    0.66
  -4   9  -3    0.27    0.63
   4  -9   3    0.92    0.55
   4  -9   4   12.23    1.10
  -4   9  -4   10.73    1.06
  -4  -9  -4   10.69    1.14
   4  -9   4   12.58    1.23
  -4  -9  -4   11.73    1.19
   4  -9   4   11.90    1.23
   4   9   5    0.34    0.53
   4  -9   5    0.16    0.59
  -4  -9  -5    0.15    0.57
  -4  -9  -5    0.37    0.60
   4  -9   5    0.24    0.61
   4  -9   5    0.35    0.49
   4   9   6   20.22    1.33
   4  -9   6   19.95    1.40
  -4  -9  -6   23.04    1.44
   4  -9   6   20.89    1.34
   4  -9   6   16.88    1.32
   4  -9   7    1.96    0.54
  -4  -9  -7    3.40    0.61
   4   9   7    2.37    0.54
   4  -9   7    2.68    0.56
   4  -9   7    1.35    0.51
  -4  -9  -8    2.10    0.42
   4  -9   8    2.61    0.49
   4  -9   8    1.26    0.38
   4   9   8    1.39    0.42
   4  -9   9    4.52    0.45
   4   9   9    4.69    0.43
   4 -10 -11    6.64    0.50
  -4 -10  10   -0.04    0.41
   4 -10 -10    0.36    0.39
   4 -10 -10    0.26    0.34
   4 -10  -9    0.21    0.47
  -4 -10   9    0.06    0.55
  -4 -10   8   -0.07    0.58
  -4  10   8    0.33    0.43
   4 -10  -8    0.44    0.51
   4 -10  -8    0.59    0.48
  -4 -10   7    5.99    0.87
   4 -10  -7    7.36    0.91
   4 -10  -7    7.45    0.87
  -4 -10   6   17.57    1.40
   4 -10  -6   16.21    1.24
  -4  10   6   15.80    1.31
  -4 -10   5   30.20    1.95
   4 -10  -5   31.70    1.78
   4 -10  -5   31.06    1.87
   4 -10  -5   34.65    1.87
   4 -10  -4    0.63    0.62
  -4 -10   4    0.80    0.63
   4 -10  -4    0.84    0.48
  -4 -10   4    2.42    0.78
   4 -10  -4    1.26    0.60
  -4 -10   3   17.49    1.50
  -4 -10   3   20.94    1.59
   4 -10  -3   17.98    1.37
   4 -10  -3   20.99    1.53
   4 -10  -2    0.64    0.55
  -4 -10   2   -0.18    0.70
  -4 -10   2    0.06    0.42
  -4 -10   2    0.53    0.64
   4 -10  -2    0.43    0.62
  -4 -10   1    0.36    0.64
  -4 -10   1    0.26    0.48
  -4 -10   1    0.25    0.58
   4 -10  -1    0.25    0.47
  -4 -10   1    0.33    0.63
   4 -10   0    0.83    0.46
  -4 -10   0   -0.17    0.64
  -4 -10   0    0.36    0.74
  -4 -10   0    0.63    0.52
  -4 -10   0    0.63    0.61
   4 -10   0    0.33    0.59
   4 -10   1   57.81    2.69
   4 -10   1   52.22    2.45
  -4 -10  -1   52.85    2.55
  -4 -10  -1   57.02    2.57
  -4 -10  -1   57.03    2.81
   4 -10   2    2.15    0.65
   4 -10   2    2.61    0.61
  -4 -10  -2    1.70    0.65
   4 -10   2    2.00    0.83
  -4 -10  -2    2.32    0.76
  -4  10  -3    9.95    1.05
  -4 -10  -3   10.53    1.04
  -4 -10  -3   10.50    1.11
   4 -10   3    9.44    1.12
   4  10   3    9.06    0.87
   4 -10   3    8.70    0.90
   4 -10   4    0.60    0.53
   4 -10   4    0.23    0.58
  -4 -10  -4    0.64    0.58
   4 -10   4    0.65    0.47
   4  10   4    0.43    0.44
   4  10   5    1.32    0.47
   4 -10   5    1.53    0.61
  -4 -10  -5    1.81    0.58
   4 -10   5    1.53    0.47
   4 -10   5    1.59    0.55
  -4 -10  -6    2.01    0.53
   4 -10   6    0.91    0.41
   4 -10   6    1.26    0.39
   4  10   6    1.32    0.43
  -4 -10  -7    0.26    0.33
   4  10   7    0.47    0.30
   4 -10   7    0.43    0.30
   4 -10   7    0.06    0.27
   4 -11  -9    0.77    0.31
   4 -11  -9    0.49    0.31
  -4 -11   9    0.66    0.38
   4 -11  -8    6.78    0.69
   4 -11  -8    6.40    0.62
  -4 -11   8    5.86    0.69
  -4 -11   7    2.01    0.54
   4 -11  -7    2.18    0.49
   4 -11  -7    1.49    0.51
  -4 -11   6    0.44    0.50
   4 -11  -6    0.42    0.54
   4 -11  -6    0.29    0.40
   4 -11  -5   -0.19    0.51
  -4 -11   5   -0.07    0.55
  -4  11   5    0.65    0.56
  -4 -11   5    0.77    0.62
  -4 -11   4   11.48    1.11
  -4 -11   4   11.58    1.14
   4 -11  -4   11.80    1.04
  -4  11   4   10.72    1.14
   4 -11  -3    2.34    0.60
  -4 -11   3    2.46    0.70
  -4 -11   3    2.73    0.72
   4 -11  -2   38.53    2.18
   4 -11  -2   37.05    2.03
  -4 -11   2   37.66    2.04
  -4 -11   2   36.14    2.05
  -4 -11   1    6.57    0.94
   4 -11  -1    5.06    0.91
  -4 -11   1    5.53    0.83
  -4 -11   0   15.50    1.08
  -4 -11   0   14.37    1.25
  -4 -11   0   14.99    1.16
   4 -11   0   14.24    1.31
  -4  11  -1    2.53    0.73
  -4 -11  -1    2.08    0.55
  -4 -11  -1    2.30    0.54
   4 -11   1    1.49    0.45
  -4 -11  -1    2.63    0.74
  -4  11  -2    0.28    0.51
  -4 -11  -2    0.06    0.47
   4 -11   2    0.53    0.38
  -4 -11  -2    1.34    0.56
  -4 -11  -2    1.00    0.59
  -4  11  -3    4.42    0.67
   4 -11   3    4.88    0.59
  -4 -11  -3    6.01    0.80
  -4 -11  -3    4.60    0.75
   4 -11   3    5.74    0.80
  -4 -11  -3    5.29    0.72
   4 -11   4   10.52    0.77
   4 -11   4   11.83    0.99
  -4 -11  -4   11.75    1.00
  -4 -11  -5   22.05    1.17
  -4 -11  -5   26.21    1.32
  -4 -11  -6    3.45    0.44
   4 -11   6    3.00    0.45
  -4 -11  -6    4.11    0.50
  -4 -12   7    1.76    0.40
   4 -12  -7    1.97    0.37
   4 -12  -6   -0.08    0.34
   4 -12  -6   -0.04    0.35
   4 -12  -5   15.55    0.98
  -4 -12   5   14.88    1.03
   4 -12  -5   14.05    1.02
  -4  12   4    0.69    0.47
   4 -12  -4    0.77    0.50
  -4 -12   4    0.69    0.46
  -4 -12   3    0.55    0.48
  -4  12   3    0.26    0.55
   4 -12  -3    1.48    0.58
  -4 -12   3    0.34    0.48
  -4 -12   2    1.45    0.50
  -4 -12   2    0.70    0.52
   4 -12  -2    1.29    0.57
  -4  12   1   13.33    1.13
  -4 -12   1   15.39    1.14
  -4 -12   1   15.20    1.05
   4 -12  -1   14.77    1.14
  -4 -12   0   -0.17    0.36
  -4 -12   0    0.29    0.50
   4 -12   0    0.60    0.56
  -4  12   0    0.39    0.49
  -4 -12  -1   10.80    0.92
   4 -12   1   12.21    0.98
  -4  12  -1   10.74    0.95
  -4 -12  -2    8.99    0.81
  -4  12  -2    7.72    0.71
  -4 -12  -3    2.74    0.50
  -4 -12  -3    2.45    0.41
  -4 -12  -4    1.91    0.38
  -4 -12  -4    1.60    0.34
   4 -13  -3    0.19    0.28
  -4  13   3    0.21    0.32
   4 -13  -2    8.37    0.63
  -4 -13   2    7.52    0.62
   4 -13  -1    4.27    0.49
  -4  13   1    3.64    0.52
  -4 -13   1    3.35    0.48
   4 -13   0    1.60    0.36
  -4  13   0    0.97    0.33
  -4 -13   0    0.97    0.32
  -4 -13  -1    1.78    0.34
   4 -13   1    1.62    0.34
  -5   0  15  109.75    3.74
  -5   0  14   17.35    1.15
  -5   0  14    0.07    0.51
  -5   0  13    1.13    0.69
  -5   0  13    1.11    0.60
  -5   0  13    0.65    0.78
  -5   0  12    0.15    0.55
  -5   0  12   -0.09    0.64
  -5   0  12   -0.07    0.48
  -5   0  11   20.70    3.17
  -5   0  11   20.18    1.47
  -5   0  11   24.28    1.67
  -5   0  11   22.17    1.49
  -5   0  11   16.53    1.51
  -5   0  10    0.40    1.38
  -5   0  10   -0.49    0.67
  -5   0  10    0.07    0.55
  -5   0  10   -0.70    0.64
  -5   0  10   -0.15    0.50
  -5   0   9  171.15    5.98
  -5   0   9  183.00    6.38
  -5   0   9  179.77    6.11
  -5   0   8   -0.08    0.54
  -5   0   8   -0.06    0.45
  -5   0   8    0.33    0.45
  -5   0   7    4.82    0.79
   5   0  -7    6.70    1.31
  -5   0   7    5.80    1.26
   5   0  -6    0.39    0.81
  -5   0   6    0.27    0.90
  -5   0   6    0.21    0.84
   5   0  -5   -0.20    0.81
  -5   0   5    0.50    1.06
  -5   0   5    0.22    0.82
  -5   0   4   -0.22    0.94
   5   0  -4    0.58    0.83
  -5   0   3   75.57    4.54
   5   0  -3   75.56    4.39
   5   0  -2    0.38    0.87
   5   0   0    0.19    0.75
   5   0   1  325.59   12.21
  -5   0  -2   -0.44    0.95
   5   0   2   -0.19    0.76
  -5   0  -3   24.95    2.53
   5   0   3   22.76    2.28
   5   0   4   -0.35    0.81
   5   0   4    0.36    0.48
   5   0   4    0.20    0.49
   5   0   5  271.70    9.11
   5   0   5  282.73   12.74
   5   0   5  280.25    9.27
   5   0   5  273.95    9.28
   5   0   5  286.08    9.07
   5   0   6    0.49    0.82
   5   0   6   -0.38    1.16
   5   0   6    0.51    0.57
   5   0   6   -0.06    0.41
   5   0   6   -0.24    0.59
   5   0   7  364.16   11.80
   5   0   7  373.55   12.02
   5   0   7  355.77   15.68
   5   0   7  355.96   12.07
   5   0   8    0.09    0.67
   5   0   8    0.09    0.66
   5   0   8   -0.22    0.55
   5   0   8   -0.28    0.52
   5   0   8   -0.55    0.67
   5   0   9   13.87    1.13
   5   0   9   15.88    1.36
   5   0   9   15.62    1.37
   5   0  10    0.22    0.53
   5   0  10    0.14    0.54
   5   0  11    1.11    0.42
   5   0  12   -0.03    0.25
  -5  -1  15   -0.72    0.56
  -5   1  15   -1.12    0.59
  -5  -1  14    5.07    0.80
  -5   1  14    5.62    0.77
  -5  -1  14    4.68    0.86
  -5   1  13    1.48    0.66
  -5  -1  13    0.96    0.67
  -5   1  13    0.56    0.66
  -5  -1  12   47.65    2.40
  -5   1  12   46.54    2.39
  -5   1  12   46.43    2.27
  -5  -1  12   42.52    2.16
  -5  -1  12   43.70    2.25
  -5  -1  12   34.70    2.15
  -5   1  12   36.88    2.20
  -5  -1  12   41.90    2.47
  -5   1  11   27.33    3.70
  -5  -1  11   23.48    3.30
  -5  -1  11   35.33    2.03
  -5   1  11   36.59    2.12
  -5   1  11   37.63    1.98
  -5  -1  11   32.00    1.83
  -5   1  11   33.27    1.80
  -5  -1  11   33.62    1.96
  -5  -1  11   25.43    1.86
  -5   1  11   27.60    1.91
  -5  -1  11   32.68    2.18
  -5   1  11   31.94    2.23
  -5   1  10    0.35    0.50
  -5  -1  10    0.40    0.60
  -5  -1  10    0.78    0.69
  -5   1  10    0.53    0.58
  -5  -1  10    0.43    0.55
  -5  -1  10    1.03    0.77
  -5   1  10    0.22    0.74
  -5   1  10   -0.42    1.45
  -5  -1  10    0.38    1.14
  -5  -1   9    1.07    0.71
  -5   1   9    1.24    0.77
  -5  -1   9    0.78    0.64
  -5  -1   9    0.56    0.56
  -5   1   9    1.21    0.69
  -5   1   9    0.41    0.55
  -5  -1   9    1.29    0.60
  -5  -1   9   -0.31    1.06
  -5   1   9    1.37    0.55
  -5  -1   9    0.53    0.48
  -5  -1   8   22.42    1.32
  -5  -1   8   21.89    1.50
  -5   1   8   23.76    1.62
  -5   1   8   13.90    1.37
  -5  -1   8   15.11    1.40
  -5  -1   8   24.67    1.49
  -5   1   8   22.80    1.39
  -5  -1   7   82.87    3.17
  -5  -1   7   76.21    3.15
   5  -1  -7   83.46    4.56
   5   1  -7   79.20    4.49
  -5  -1   7   76.05    4.52
  -5   1   7   83.62    4.73
   5   1  -6  207.56    8.59
   5  -1  -6  190.96    8.36
  -5  -1   6  197.55    9.08
  -5  -1   6  201.66    8.67
  -5  -1   5   62.16    4.21
   5   1  -5   62.05    4.04
   5  -1  -5   57.86    3.81
  -5  -1   5   67.68    4.30
  -5  -1   5   67.22    4.21
  -5  -1   4   45.84    3.42
   5  -1  -4   39.20    3.06
  -5  -1   4   45.58    3.31
  -5   1   4   38.80    3.38
  -5  -1   4   44.95    3.48
  -5  -1   3   15.93    2.00
   5  -1  -3   16.46    1.96
  -5  -1   3   15.94    1.93
  -5  -1   3   14.43    2.02
   5  -1  -2   70.66    4.22
  -5  -1   2   70.65    4.05
  -5   1   2   75.38    4.79
  -5  -1   2   78.35    4.60
  -5  -1   1   34.81    2.57
  -5   1   1   30.82    2.99
  -5  -1   1   37.43    3.07
   5  -1   0    1.14    0.81
  -5   1   0    2.40    1.15
  -5  -1   0    1.71    0.75
  -5  -1   0    3.28    1.20
   5  -1   1   47.54    3.40
  -5  -1  -1   59.08    3.10
  -5  -1  -1   48.59    3.62
   5   1   2   74.05    4.45
   5  -1   2   75.90    4.39
  -5  -1  -2   75.03    4.60
   5  -1   3  127.99    6.08
   5   1   3  132.46    6.27
  -5  -1  -3  127.11    6.44
   5  -1   3  129.40    6.91
   5  -1   4  527.51   15.80
   5   1   4  501.26   15.65
   5   1   4  487.02   15.52
   5  -1   4  513.57   15.82
   5  -1   4  490.95   15.55
   5  -1   4  506.72   17.28
   5   1   4  499.75   17.32
   5  -1   4  543.97   19.21
   5  -1   5   13.67    1.21
   5  -1   5   14.97    1.24
   5   1   5   14.39    1.18
   5  -1   5   14.12    1.26
   5  -1   5   13.82    1.07
   5  -1   5   16.63    2.61
   5   1   5   11.75    1.02
   5  -1   5   13.87    1.20
   5   1   6   11.22    1.98
   5  -1   6    8.28    1.52
   5   1   6    9.06    2.18
   5  -1   6   12.78    2.37
   5  -1   6   11.36    1.17
   5  -1   6   10.33    1.15
   5   1   6    9.93    1.09
   5   1   6   11.51    1.00
   5  -1   6   11.63    1.15
   5  -1   6   10.77    1.06
   5  -1   6   12.16    1.17
   5   1   6   11.20    1.13
   5   1   7    0.56    0.68
   5  -1   7    0.46    0.63
   5  -1   7    1.61    0.77
   5   1   7    1.04    0.50
   5  -1   7    1.23    0.58
   5   1   7    0.35    0.60
   5  -1   7    0.97    0.61
   5   1   7    0.83    1.26
   5  -1   7    0.73    1.31
   5   1   7    0.08    0.61
   5  -1   7    1.34    0.66
   5   1   7   -0.26    0.83
   5   1   8    8.76    1.09
   5  -1   8    7.41    1.08
   5   1   8    7.20    1.09
   5  -1   8    6.49    1.02
   5   1   8    7.61    0.90
   5  -1   8    8.09    0.91
   5   1   9    3.25    0.82
   5  -1   9    2.88    0.73
   5  -1   9    3.80    0.84
   5   1   9    2.77    0.73
   5  -1   9    3.33    0.70
   5   1  10   35.67    1.93
   5  -1  10   30.30    1.63
   5  -1  10   34.83    1.75
   5   1  10   34.45    1.89
   5  -1  10   32.76    1.82
   5   1  11    6.30    0.73
   5  -1  11    5.36    0.67
   5  -1  11    4.56    0.59
   5   1  11    6.33    0.66
   5  -1  11    4.36    0.51
   5  -1  12    1.14    0.29
   5   1  12    1.29    0.30
  -5  -2  15   -0.55    0.53
  -5   2  15   -0.74    0.52
  -5  -2  14    6.52    0.88
  -5   2  14    6.17    0.77
  -5   2  14    7.10    0.84
  -5  -2  14    4.89    0.86
  -5  -2  13    0.07    0.53
  -5   2  13    1.48    0.64
  -5  -2  12    3.19    0.75
  -5   2  12    3.57    0.92
  -5  -2  12    4.23    0.84
  -5   2  12    4.30    0.87
  -5   2  12    3.17    0.75
  -5  -2  12   -0.91    0.85
  -5   2  12    0.52    0.95
  -5  -2  11   16.05    1.42
  -5   2  11    8.19    1.16
  -5  -2  11   13.34    2.33
  -5   2  11   13.72    1.22
  -5   2  11   12.96    1.37
  -5  -2  11    7.44    1.06
  -5  -2  11   12.29    1.23
  -5  -2  11   11.38    1.17
  -5  -2  11   11.33    1.31
  -5   2  11   13.56    1.51
  -5   2  10    5.65    0.92
  -5  -2  10    6.97    1.13
  -5  -2  10   10.93    2.11
  -5  -2  10    6.82    0.89
  -5  -2  10    6.97    0.97
  -5  -2  10   11.43    1.12
  -5   2  10    9.56    1.28
  -5  -2  10    6.54    1.07
  -5  -2   9   91.72    4.20
  -5   2   9  103.57    4.19
  -5  -2   9   99.27    6.58
  -5  -2   9  118.80    4.21
  -5  -2   9  126.52    4.47
  -5   2   9  120.98    4.77
  -5  -2   9  115.01    4.60
  -5  -2   9  114.15    4.41
  -5  -2   8   54.10    2.47
  -5  -2   8   54.41    2.43
  -5  -2   8   50.13    2.41
  -5  -2   8   42.29    2.30
  -5   2   8   41.79    2.25
  -5   2   8   52.95    2.69
   5  -2  -7    1.01    0.78
   5   2  -7    0.21    0.82
  -5  -2   7    2.72    0.97
  -5   2   7    1.03    1.18
  -5  -2   7    0.74    0.45
  -5  -2   7    1.77    0.90
  -5  -2   7    0.66    0.46
  -5  -2   7    0.55    0.45
   5  -2  -6   31.05    2.73
  -5   2   6   30.88    3.31
  -5  -2   6   33.96    3.05
  -5  -2   6   36.76    3.07
  -5   2   6   32.28    3.12
   5  -2  -5   48.82    3.43
  -5  -2   5   47.75    3.64
  -5   2   5   45.22    4.01
  -5  -2   5   49.41    3.58
  -5  -2   5   41.84    3.37
  -5   2   5   43.48    3.62
  -5  -2   4   12.79    1.78
  -5  -2   4   11.77    1.79
  -5   2   4   11.30    1.97
   5  -2  -4   11.74    1.75
  -5   2   4   13.21    2.05
  -5  -2   4    8.35    1.60
  -5  -2   3   33.28    2.98
  -5  -2   3   31.05    2.70
  -5   2   3   27.13    2.89
  -5  -2   3   33.30    2.73
   5  -2  -3   35.41    2.89
  -5  -2   2    0.73    0.82
  -5   2   2    0.26    1.20
   5  -2  -2    0.40    0.81
  -5  -2   2    0.68    1.01
  -5  -2   1  256.76    9.83
  -5   2   1  254.45   10.83
  -5  -2   1  251.36   10.47
  -5  -2   0   12.64    1.61
   5  -2   0   13.38    1.78
  -5   2   0   12.39    2.08
  -5  -2   0   13.81    2.00
   5  -2   1  361.54   13.03
  -5  -2  -1  366.00   12.77
   5  -2   1  363.28   13.46
  -5  -2  -1  360.72   13.77
  -5   2  -1  367.04   14.29
   5  -2   2   12.05    1.72
  -5  -2  -2   15.24    2.07
   5  -2   2   18.66    2.08
  -5   2  -2   15.91    2.21
   5  -2   3   17.04    2.02
   5   2   3   12.59    1.88
   5   2   3   14.64    1.12
   5  -2   3   14.82    2.01
  -5  -2  -3   17.40    2.20
   5  -2   3   17.87    1.16
   5  -2   4  135.81    7.08
   5  -2   4  123.83    4.75
   5   2   4  140.24    4.81
   5  -2   4  136.54    4.94
   5  -2   4  125.76    4.65
   5   2   4  130.26    4.76
   5   2   4  120.77    6.11
   5  -2   4  138.59    6.24
   5  -2   5    0.08    0.54
   5  -2   5    0.59    0.51
   5  -2   5    0.68    0.57
   5  -2   5    1.42    0.69
   5  -2   5    0.18    0.42
   5   2   5    0.56    0.49
   5   2   5    0.94    0.52
   5   2   5    0.29    1.14
   5  -2   5    0.60    0.95
   5  -2   5    0.52    0.58
   5   2   6  234.63    8.25
   5   2   6  235.81    8.11
   5  -2   6  256.55    8.48
   5   2   6  239.33    8.21
   5  -2   6  250.38    8.46
   5   2   6  239.23   12.17
   5  -2   6  239.49   11.08
   5  -2   6  246.76    8.27
   5  -2   6  234.18    8.26
   5  -2   6  234.85    8.20
   5   2   6  238.28   10.82
   5   2   7  122.84    4.93
   5  -2   7  124.57    4.89
   5  -2   7  128.52    5.06
   5   2   7  122.06    4.80
   5   2   7  123.19    6.95
   5  -2   7  130.14    4.86
   5   2   7  114.70    7.94
   5  -2   7  122.95    7.44
   5  -2   7  131.66    4.94
   5  -2   7  130.43    5.10
   5   2   8   63.92    2.78
   5   2   8   69.33    3.14
   5  -2   8   64.11    3.10
   5   2   8   67.49    2.88
   5   2   8   62.93    3.20
   5  -2   8   68.00    3.08
   5  -2   8   66.95    3.19
   5  -2   9   10.97    1.10
   5   2   9    8.88    1.13
   5   2   9    9.80    1.09
   5  -2   9    8.80    1.06
   5  -2   9   11.16    1.13
   5  -2   9    9.48    1.15
   5  -2  10    3.19    0.67
   5  -2  10    3.19    0.66
   5   2  10    2.47    0.65
   5  -2  10    2.40    0.57
   5   2  10    3.03    0.69
   5  -2  11    5.15    0.58
   5  -2  11    6.21    0.63
   5  -2  11    5.56    0.62
   5   2  12    2.56    0.34
  -5   3  15    0.98    0.36
  -5  -3  15    6.93    0.64
  -5  -3  14   -0.12    0.71
  -5   3  14    1.46    0.52
  -5  -3  14   -0.61    0.61
  -5   3  14    1.80    0.54
  -5  -3  13   11.37    1.04
  -5  -3  13    8.87    1.11
  -5  -3  13    9.27    1.04
  -5   3  13   11.13    1.02
  -5   3  12    1.43    0.69
  -5   3  12   -0.19    0.69
  -5  -3  12   -0.83    0.88
  -5  -3  12    0.40    0.64
  -5  -3  11    1.46    0.65
  -5  -3  11    2.08    0.78
  -5   3  11    2.31    1.65
  -5   3  11    2.16    0.88
  -5  -3  11    3.04    0.80
  -5  -3  11    1.39    0.71
  -5  -3  10    0.08    0.56
  -5   3  10    0.21    0.71
  -5  -3  10   -0.09    0.61
  -5   3  10   -1.43    1.04
  -5  -3  10    0.17    0.62
  -5   3  10   -0.46    1.46
  -5  -3  10    0.92    0.64
  -5   3  10    0.53    0.72
  -5  -3   9  144.03    5.36
  -5   3   9  154.73    5.94
  -5  -3   9  147.52    5.54
  -5  -3   9  154.12    5.70
  -5  -3   9  163.77    5.67
  -5   3   9  167.85    6.01
  -5  -3   9  155.36    5.78
  -5  -3   9  131.87    7.68
  -5  -3   8    5.55    0.82
  -5   3   8    6.14    0.98
  -5  -3   8    4.94    1.59
  -5   3   7    5.47    0.92
  -5   3   7    5.19    1.45
  -5  -3   7    8.87    1.65
  -5  -3   7    7.56    0.86
  -5  -3   7    9.05    1.00
  -5  -3   7    6.61    1.62
  -5   3   6   86.51    5.92
  -5  -3   6   69.19    3.22
   5  -3  -6   80.88    4.80
  -5  -3   6   74.97    4.90
  -5   3   6   80.46    5.30
  -5  -3   5   -0.25    0.88
  -5  -3   5    0.50    0.98
  -5   3   5    0.31    1.04
  -5  -3   5    1.00    0.95
   5  -3  -5    0.22    0.78
  -5   3   5    1.99    1.12
   5  -3  -4   15.09    1.99
  -5   3   4   11.35    1.99
  -5  -3   4   16.71    2.32
  -5  -3   4   14.80    1.89
  -5  -3   4   17.90    2.25
  -5   3   4   19.31    2.57
   5  -3  -3   91.11    5.16
  -5   3   3   89.04    5.54
  -5  -3   3   90.52    4.75
  -5  -3   3   99.49    5.34
  -5  -3   3   92.39    5.40
  -5  -3   2    0.17    0.75
  -5  -3   2    0.41    0.76
   5  -3  -2    0.65    0.90
  -5   3   2    0.57    0.98
  -5  -3   2    0.24    0.93
  -5  -3   1   63.45    4.03
  -5   3   1   69.74    4.85
  -5  -3   1   69.11    4.54
  -5  -3   0    1.49    0.87
  -5  -3   0    0.99    0.95
  -5   3   0    0.29    1.10
   5  -3   0    0.65    0.93
  -5   3  -1  148.59    7.55
  -5  -3  -1  140.98    7.16
   5  -3   1  136.94    6.74
  -5  -3  -1  134.00    6.25
   5  -3   2    2.66    0.81
   5  -3   2    2.58    1.05
  -5   3  -2    2.60    1.20
  -5  -3  -2    1.83    0.48
   5  -3   2    1.59    0.57
   5  -3   2    2.06    0.51
  -5  -3  -2    2.79    0.86
  -5  -3  -2    1.27    0.94
   5   3   3   64.22    2.74
   5  -3   3   61.22    2.52
   5  -3   3   60.69    2.62
  -5  -3  -3   57.64    2.54
   5  -3   3   57.98    3.82
  -5   3  -3   68.25    4.75
  -5  -3  -3   64.06    4.37
  -5  -3  -4   46.14    2.12
   5   3   4   44.63    3.42
   5  -3   4   43.57    2.10
   5  -3   4   40.16    3.40
   5   3   4   44.27    2.24
   5   3   4   45.63    3.89
   5  -3   4   45.68    2.30
   5  -3   5    3.25    0.77
   5   3   5    4.44    0.78
   5  -3   5    3.18    0.65
   5   3   5    4.90    0.77
   5  -3   5    5.12    0.76
   5  -3   5    4.85    0.66
   5   3   5    5.27    1.57
   5  -3   5    4.64    1.41
   5  -3   5    4.18    0.89
   5  -3   5    3.71    0.89
  -5  -3  -5    4.74    0.67
   5   3   6    0.32    0.86
   5  -3   6   -1.51    1.04
   5  -3   6    0.38    0.51
   5   3   6   -0.08    0.57
   5   3   6    0.16    0.54
   5  -3   6   -0.08    0.52
   5  -3   6    0.19    0.67
   5  -3   6    0.98    0.73
   5  -3   6    0.27    0.62
   5  -3   6    0.66    0.59
   5  -3   7   24.92    2.99
   5   3   7   20.41    3.29
   5  -3   7   28.45    1.95
   5  -3   7   25.01    1.78
   5  -3   7   27.88    1.90
   5   3   7   25.79    3.04
   5   3   7   26.85    1.74
   5  -3   7   28.34    1.74
   5  -3   8    9.23    1.11
   5   3   8    8.81    0.96
   5  -3   8    8.43    1.03
   5   3   8    7.77    0.98
   5   3   9   42.96    2.14
   5  -3   9   39.87    2.09
   5  -3   9   37.53    1.92
   5  -3  10    0.94    0.50
   5   3  10    1.92    0.59
   5  -3  10    1.49    0.53
   5   3  10    2.53    0.61
   5  -3  10    1.62    0.47
   5   3  11    6.47    0.68
   5  -3  11    5.35    0.57
   5   3  11    6.62    0.70
   5  -3  11    6.04    0.55
  -5   4  14    3.37    0.57
  -5  -4  14    2.58    0.52
  -5   4  14    2.98    0.55
  -5  -4  14    1.53    0.63
  -5  -4  13    1.79    0.71
  -5   4  13    2.09    0.62
  -5  -4  13    2.33    0.65
  -5   4  13    2.61    0.65
  -5  -4  13    0.76    0.75
  -5   4  12   12.35    1.19
  -5   4  12   13.47    1.36
  -5  -4  12   12.31    1.23
  -5  -4  12   10.34    1.18
  -5  -4  12   12.45    1.16
  -5  -4  11   -0.39    0.57
  -5   4  11   -0.30    0.74
  -5  -4  11    0.64    0.56
   5  -4 -11   -0.48    0.56
  -5  -4  11    0.44    0.66
  -5   4  10   36.43    4.43
  -5  -4  10   35.16    2.10
  -5  -4  10   36.78    2.08
   5  -4 -10   37.28    2.08
  -5  -4  10   38.84    2.04
  -5   4  10   40.77    2.38
  -5  -4  10   34.99    2.07
  -5   4  10   38.65    2.29
  -5  -4   9   -0.77    0.90
  -5  -4   9    0.42    0.58
  -5   4   9   -0.09    0.64
  -5  -4   9   -0.16    0.54
  -5  -4   9   -0.09    0.57
  -5  -4   8    1.26    1.13
  -5   4   8    2.29    0.71
  -5  -4   8    2.08    0.66
  -5  -4   8    0.37    0.76
  -5  -4   8    2.22    0.64
  -5  -4   7   20.98    2.72
  -5   4   7   25.71    1.64
  -5  -4   7   24.32    1.62
  -5   4   7   27.77    3.15
  -5  -4   7   23.57    1.51
  -5   4   7   25.30    1.57
  -5  -4   6    3.53    0.72
  -5   4   6    4.10    1.45
  -5  -4   6    3.76    1.41
  -5  -4   6    4.22    0.74
  -5   4   6    3.04    0.65
   5  -4  -6    3.95    0.67
  -5  -4   6    4.89    1.45
  -5   4   6    4.01    1.60
  -5   4   6    3.67    0.69
  -5   4   5    3.19    1.30
  -5  -4   5    3.09    0.56
  -5  -4   5    3.65    0.67
  -5  -4   5    4.94    1.44
   5  -4  -5    4.57    0.66
  -5   4   5    2.97    0.66
  -5   4   5    3.70    1.51
  -5  -4   5    3.43    0.63
   5  -4  -4  155.46    5.48
  -5  -4   4  164.67    7.88
   5  -4  -4  163.90    7.67
  -5  -4   4  160.96    5.59
   5  -4  -4  149.63    5.48
  -5  -4   4  167.28    8.11
  -5   4   4  180.80    8.77
  -5  -4   4  148.71    6.58
  -5   4   4  182.60    8.73
  -5  -4   3    0.82    1.01
   5  -4  -3   -0.06    0.43
  -5  -4   3   -0.50    0.97
  -5   4   3   -0.29    1.02
  -5  -4   3    0.30    0.55
   5  -4  -3    0.24    0.97
  -5  -4   2   50.87    3.17
   5  -4  -2   50.83    3.83
  -5  -4   2   50.45    3.88
  -5   4   2   55.98    4.60
  -5  -4   2   58.30    4.31
  -5  -4   1    0.45    0.86
  -5  -4   1    0.82    1.08
  -5   4   1    1.30    1.46
   5  -4   0   70.44    4.58
   5  -4   0   67.00    2.91
   5  -4   0   73.25    2.95
  -5  -4   0   72.27    2.91
   5  -4   0   69.35    2.90
  -5  -4   0   80.36    5.10
  -5   4   0   68.63    5.20
  -5  -4   0   75.11    4.55
   5  -4   1   29.04    1.68
   5  -4   1   32.09    1.68
  -5  -4  -1   29.55    1.62
   5  -4   1   30.41    1.65
  -5  -4  -1   29.60    3.06
  -5   4  -1   26.52    3.15
  -5  -4  -1   28.23    2.62
  -5   4  -2    7.49    1.85
  -5  -4  -2    6.19    1.32
  -5  -4  -2    5.60    0.76
  -5   4  -2    5.04    0.77
   5  -4   2    7.82    0.80
   5  -4   2    6.03    0.83
  -5  -4  -2    5.02    1.47
   5  -4   2    7.16    0.82
   5   4   3   14.83    2.23
   5  -4   3   13.38    1.02
   5   4   3   12.96    1.16
  -5   4  -3   15.26    2.30
  -5  -4  -3   12.26    1.05
   5  -4   3   11.72    1.02
   5  -4   4   59.19    2.81
  -5  -4  -4   55.24    2.55
   5   4   4   57.25    2.73
   5  -4   4   57.16    2.52
   5  -4   5   40.03    2.10
   5   4   5   43.41    2.10
   5   4   5   40.60    2.24
   5   4   5   40.32    3.86
   5  -4   5   38.75    2.33
  -5  -4  -5   39.52    2.03
   5  -4   6  199.08    7.04
   5   4   6  198.76    6.96
   5   4   6  207.68    7.23
   5   4   6  196.75    9.92
  -5  -4  -6  204.62    6.84
   5  -4   6  204.17    7.32
   5  -4   6  198.23    7.33
   5  -4   7   42.26    2.44
   5  -4   7   39.11    1.99
   5  -4   7   44.03    2.27
   5   4   7   43.50    2.20
   5  -4   7   42.46    2.42
   5   4   7   37.51    3.80
   5   4   8    0.29    0.56
   5  -4   8    0.07    0.51
   5   4   8   -0.14    0.49
   5  -4   8    0.09    0.68
   5  -4   8    0.78    0.49
   5  -4   9    2.75    0.60
   5   4   9    3.79    0.67
   5  -4   9    2.08    0.66
   5   4   9    3.98    0.64
   5  -4   9    4.44    0.63
   5   4   9    4.67    0.83
   5  -4  10    2.26    0.43
   5   4  10    2.29    0.57
   5  -4  10    2.66    0.58
   5   4  10    3.75    0.62
   5   4  11    0.35    0.34
   5   4  11   -0.19    0.32
   5  -4  11    0.03    0.30
  -5  -5  14   -0.12    0.37
  -5   5  14    0.04    0.37
  -5   5  14   -0.08    0.39
   5  -5 -13   12.30    0.93
  -5  -5  13   13.95    1.10
  -5   5  13   12.48    1.02
  -5   5  13   14.38    1.07
  -5  -5  13   12.73    1.18
  -5  -5  12   -0.53    0.69
  -5  -5  12    0.13    0.51
  -5   5  12   -0.08    0.62
  -5  -5  11    0.54    0.62
  -5  -5  11    0.93    0.66
  -5   5  11    0.19    0.65
  -5  -5  11   -1.22    0.84
   5  -5 -11    0.21    0.49
  -5  -5  11   -0.88    0.94
  -5  -5  10    4.98    0.90
  -5   5  10    6.58    1.10
  -5  -5  10    4.72    0.92
  -5  -5  10    4.87    0.77
   5  -5 -10    6.88    0.93
  -5  -5  10    4.57    1.09
  -5  -5   9   13.86    1.31
  -5  -5   9   14.18    1.21
  -5  -5   9   15.55    1.55
  -5  -5   9   14.74    1.32
  -5  -5   9   17.16    1.44
   5  -5  -9   17.47    1.44
  -5  -5   8  187.16    6.56
  -5  -5   8  184.04    6.54
  -5   5   8  187.93    6.63
  -5  -5   8  181.41    6.56
  -5  -5   8  171.48    9.21
  -5  -5   8  198.86    6.82
  -5  -5   8  199.83    7.05
   5  -5  -7   80.26    3.19
  -5   5   7   78.77    3.37
  -5  -5   7   83.89    3.64
  -5  -5   7   78.49    3.39
  -5  -5   7   76.21    5.44
  -5   5   7   84.81    5.85
  -5  -5   7   70.09    3.12
  -5  -5   7   80.89    3.48
  -5   5   6    3.03    0.75
  -5   5   6    2.24    1.60
   5  -5  -6    2.77    0.64
  -5   5   6    4.25    1.48
  -5  -5   6    4.03    0.87
  -5  -5   6    3.61    0.70
  -5  -5   6    3.77    1.41
  -5  -5   6    2.96    0.67
  -5  -5   5    0.35    0.40
  -5   5   5   -0.17    0.52
  -5   5   5    0.35    1.00
   5  -5  -5   -0.07    0.50
  -5   5   5    1.08    1.34
  -5  -5   5    0.16    0.53
  -5  -5   5    0.42    0.48
  -5  -5   5   -0.15    0.53
  -5  -5   5    0.13    0.44
  -5  -5   4    0.80    0.56
  -5  -5   4    1.62    0.51
  -5   5   4    0.66    1.21
  -5   5   4    1.74    0.69
   5  -5  -4    0.67    0.50
  -5   5   4    0.36    1.04
  -5  -5   4    2.02    0.63
  -5  -5   4    0.59    1.05
  -5  -5   4    0.90    0.47
  -5  -5   3   29.10    3.23
  -5   5   3   28.35    3.20
   5  -5  -3   28.33    1.63
  -5   5   3   27.82    1.80
   5  -5  -3   25.28    1.54
  -5  -5   3   26.56    1.55
  -5  -5   3   28.75    1.64
  -5  -5   3   26.72    2.95
  -5  -5   2   66.18    4.60
  -5  -5   2   62.59    4.66
  -5   5   2   64.91    5.22
   5  -5  -2   55.74    2.59
  -5   5   2   58.70    2.85
   5  -5  -2   54.29    2.58
  -5  -5   2   62.46    2.61
  -5  -5   2   59.58    2.60
  -5   5   2   56.42    4.44
  -5  -5   1  150.01    8.04
  -5   5   1  156.92    8.74
  -5   5   1  153.97    5.72
   5  -5  -1  149.28    5.41
  -5  -5   1  156.01    5.41
  -5  -5   1  157.31    7.77
  -5  -5   1  149.77    5.34
  -5  -5   0    0.27    0.52
   5  -5   0    0.07    0.47
  -5   5   0   -0.37    1.12
  -5  -5   0    0.12    0.39
   5  -5   0    0.13    0.47
  -5   5   0   -0.35    0.60
  -5  -5   0    0.77    0.85
   5  -5   1  134.60    4.95
   5   5   1  144.96    5.12
  -5   5  -1  140.63    5.26
   5  -5   1  141.43    4.95
  -5  -5  -1  126.90    4.90
  -5  -5  -1  126.91    4.92
   5   5   1  136.26    7.17
  -5  -5  -1  132.53    6.93
   5  -5   2  143.57    5.25
   5   5   2  151.49    5.45
   5  -5   2  147.17    5.23
  -5   5  -2  139.82    5.48
  -5  -5  -2  148.04    5.31
   5  -5   2  148.59    5.34
  -5  -5  -2  144.68    5.30
   5   5   2  144.07    7.62
  -5  -5  -2  145.87    7.22
  -5   5  -2  148.86    8.43
   5   5   3  221.43    7.60
  -5   5  -3  220.23    7.58
   5  -5   3  210.32    7.25
  -5   5  -3  232.50   10.84
  -5  -5  -3  221.86    7.43
   5  -5   3  215.22    7.45
  -5  -5  -3  218.01    7.44
   5   5   3  215.92   10.13
   5  -5   3  215.11    7.33
   5  -5   4   17.03    1.32
   5   5   4   13.55    2.33
   5  -5   4   15.31    1.16
  -5  -5  -4   16.19    1.28
   5  -5   5    8.99    0.99
  -5  -5  -5    8.81    0.99
   5  -5   5    8.37    0.96
  -5  -5  -6    2.56    0.66
   5  -5   6    3.18    0.89
   5  -5   6    3.08    0.85
   5   5   6    2.04    1.26
   5  -5   6    1.79    0.65
   5   5   6    1.80    0.55
  -5  -5  -7   19.30    1.26
   5  -5   7   18.77    1.56
   5   5   7   16.70    1.24
   5  -5   7   19.89    1.40
   5  -5   7   16.71    1.50
   5  -5   7   17.32    1.45
   5  -5   8    6.65    0.97
   5  -5   8    6.88    0.70
   5  -5   8    5.92    0.78
   5  -5   8    7.74    0.95
   5   5   8    6.06    0.86
   5   5   9   40.34    1.92
   5   5   9   39.76    1.89
   5   5   9   38.44    2.04
   5  -5   9   35.80    1.62
   5  -5   9   37.74    1.90
   5  -5  10    3.01    0.55
   5   5  10    3.84    0.59
   5   5  10    4.04    0.56
   5   5  11   10.32    0.61
   5  -5  11    9.88    0.62
   5  -6 -13   27.73    1.34
  -5  -6  13   28.06    1.49
  -5   6  13   29.50    1.48
  -5  -6  13   33.06    1.68
  -5   6  13   29.39    1.47
  -5  -6  12    8.76    1.02
  -5  -6  12   11.27    1.02
  -5   6  12   11.63    1.12
  -5   6  11   26.59    1.87
  -5  -6  11   30.08    1.86
  -5  -6  11   31.29    2.01
  -5  -6  11   29.47    1.78
   5  -6 -11   28.60    1.70
  -5   6  10   24.45    1.81
  -5  -6  10   23.68    1.66
  -5  -6  10   24.12    1.67
   5  -6 -10   25.42    1.67
  -5  -6  10   27.64    1.66
  -5  -6  10   26.06    1.92
  -5  -6   9    1.20    0.66
  -5   6   9    2.03    1.45
  -5  -6   9    0.70    0.67
  -5  -6   9   -0.10    0.89
   5  -6  -9    1.19    0.65
  -5  -6   8    1.66    1.23
  -5  -6   8    1.45    0.89
  -5  -6   8    2.76    0.72
  -5  -6   8    3.30    0.84
   5  -6  -8    1.65    0.74
   5  -6  -7   42.92    2.36
  -5  -6   7   38.75    3.93
   5  -6  -7   39.67    3.86
   5  -6  -7   44.99    2.16
  -5   6   7   42.74    2.31
  -5  -6   7   43.91    2.40
  -5  -6   7   45.95    2.33
  -5  -6   7   38.48    2.06
  -5  -6   7   46.43    2.55
  -5   6   7   38.52    4.05
  -5   6   6   80.66    6.14
  -5  -6   6   78.17    3.40
  -5  -6   6   80.76    3.46
  -5   6   6   83.10    3.64
   5  -6  -6   80.70    3.38
  -5  -6   6   85.55    3.71
  -5  -6   6   88.82    5.94
  -5   6   5   41.93    4.35
  -5  -6   5   34.46    1.86
  -5   6   5   40.58    2.34
   5  -6  -5   40.39    2.07
  -5  -6   5   38.35    2.05
  -5  -6   5   40.38    2.22
  -5  -6   5   39.25    2.05
  -5  -6   5   41.03    2.26
  -5   6   5   39.97    3.94
  -5  -6   4   29.53    1.82
  -5  -6   4   28.20    3.34
  -5   6   4   33.80    3.90
   5  -6  -4   28.14    1.71
  -5   6   4   26.61    1.90
  -5   6   4   31.07    3.42
  -5  -6   4   29.70    1.65
  -5  -6   4   26.98    1.65
  -5  -6   4   28.84    1.81
  -5  -6   4   29.92    1.66
  -5  -6   3   29.17    1.63
  -5  -6   3   31.71    1.73
   5  -6  -3   32.60    1.84
  -5   6   3   35.86    3.52
  -5  -6   3   29.70    1.75
  -5  -6   3   30.91    1.84
  -5  -6   3   35.01    3.57
   5   6  -2   17.59    2.15
  -5   6   2   20.80    3.20
  -5  -6   2   17.83    1.29
  -5  -6   2   17.36    2.59
  -5  -6   2   17.12    1.29
  -5  -6   2   18.29    1.32
   5  -6  -2   16.05    1.30
  -5   6   2   16.65    2.38
  -5  -6   1  105.49    6.55
  -5   6   1  112.57    6.52
  -5   6   1  119.44    7.69
  -5  -6   1  112.32    4.31
  -5  -6   1  114.52    4.30
   5   6  -1  110.79    6.16
  -5   6   0    8.24    2.16
  -5   6   0    5.70    0.92
  -5  -6   0    5.43    0.76
   5  -6   0    5.59    0.71
  -5  -6   0    6.35    0.89
  -5  -6   0    5.40    1.55
   5   6   0    5.05    0.81
   5   6   0    6.19    1.53
   5  -6   0    5.92    0.84
  -5   6  -1   25.86    3.51
  -5  -6  -1   23.10    1.57
  -5  -6  -1   18.98    2.62
   5  -6   1   23.69    1.56
  -5   6  -1   26.41    1.82
  -5  -6  -1   21.97    1.58
   5   6   1   28.99    3.04
   5   6   1   24.10    1.63
   5   6   2  259.60    8.79
  -5  -6  -2  265.58    8.78
   5   6   2  238.88   11.27
  -5  -6  -2  240.46   11.01
  -5   6  -2  269.67   12.68
   5  -6   2  259.06    8.77
  -5  -6  -2  262.03    8.76
  -5   6  -2  268.49    8.99
   5  -6   2  252.61    8.58
  -5   6  -3   11.74    2.28
  -5   6  -3   10.29    1.12
   5  -6   3    9.00    0.94
   5   6   3   12.00    1.20
  -5  -6  -3   11.40    1.14
   5  -6   3   10.94    1.16
  -5  -6  -3   12.39    1.21
   5  -6   3   10.74    1.29
   5   6   3    7.36    1.75
   5  -6   4   46.58    2.31
   5   6   4   51.27    2.60
   5  -6   4   47.71    2.19
   5   6   4   48.58    4.31
   5  -6   4   45.66    2.42
   5  -6   4   48.93    2.67
  -5  -6  -4   50.22    2.47
   5   6   5  182.08    9.44
   5  -6   5  178.33    6.45
   5   6   5  176.50    6.74
  -5  -6  -5  188.78    6.60
   5  -6   5  193.57    6.95
   5  -6   5  190.79    6.59
   5  -6   6    5.33    0.93
   5  -6   6    4.46    0.75
  -5  -6  -6    3.80    0.76
   5  -6   7    1.23    0.62
   5  -6   7    2.54    0.80
   5  -6   7    1.77    0.62
  -5  -6  -7    1.86    0.53
   5  -6   8    0.38    0.49
   5   6   8    0.82    0.45
   5   6   8    0.61    0.53
   5  -6   8    0.23    0.55
   5  -6   9    3.17    0.58
   5   6   9    4.23    0.55
   5   6   9    3.74    0.62
   5  -6   9    3.85    0.58
   5   6   9    3.38    0.67
   5  -6  10    0.42    0.33
   5   6  10   -0.16    0.26
   5   6  10    0.19    0.28
  -5  -7  13    1.53    0.42
   5  -7 -13    1.21    0.30
  -5  -7  12   18.63    1.20
   5  -7 -12   17.89    1.13
  -5   7  12   15.99    1.16
  -5  -7  12   16.88    1.10
  -5  -7  11    2.50    0.64
   5  -7 -11    2.66    0.62
  -5  -7  11    2.86    0.67
  -5   7  11    3.31    0.72
   5  -7 -10   -0.22    0.59
  -5  -7  10   -0.23    0.57
  -5  -7  10    2.10    1.06
  -5   7  10    0.09    0.66
  -5  -7  10    0.61    0.56
  -5  -7   9    0.25    0.62
  -5  -7   9    1.98    1.04
   5  -7  -9   -0.33    0.63
  -5  -7   9    0.40    0.58
  -5  -7   8    4.70    1.16
  -5  -7   8    3.35    0.74
   5  -7  -8    2.60    0.75
  -5  -7   7   11.83    2.27
  -5   7   7   15.96    2.68
  -5  -7   7   17.93    1.67
  -5  -7   7   16.75    1.31
   5  -7  -7   14.78    1.38
  -5  -7   7   16.22    1.44
   5  -7  -7   14.29    1.19
  -5   7   7   16.05    1.36
  -5   7   6    3.90    0.86
   5  -7  -6    3.05    0.79
   5  -7  -6    4.36    0.75
  -5   7   6    4.16    1.69
  -5  -7   6    4.18    0.82
  -5  -7   6    2.86    0.69
  -5  -7   6    4.20    1.03
  -5  -7   6    4.65    1.64
   5  -7  -6    2.06    1.23
  -5  -7   5   45.39    4.38
  -5   7   5   45.62    4.75
  -5  -7   5   46.05    2.55
  -5  -7   5   46.73    2.26
   5  -7  -5   48.81    2.38
  -5   7   5   49.55    2.65
  -5  -7   5   41.86    2.09
   5  -7  -5   48.40    2.48
  -5  -7   5   42.00    2.33
  -5  -7   5   48.67    2.55
  -5  -7   4  245.54    8.14
  -5  -7   4  235.09    8.27
  -5  -7   4  239.45    7.93
  -5  -7   4  223.18    7.83
  -5   7   4  256.63   12.53
   5  -7  -4  237.17    8.12
   5  -7  -4  244.90    8.22
   5  -7  -3   81.78    3.50
  -5  -7   3   80.20    3.37
  -5   7   3   80.43    6.46
   5  -7  -3   78.57    3.48
  -5  -7   3   74.30    5.72
  -5  -7   3   90.12    3.59
  -5  -7   3   83.20    3.59
  -5   7   2   14.18    2.80
  -5  -7   2   16.72    2.64
  -5  -7   2   14.32    1.21
   5  -7  -2   12.24    1.20
   5  -7  -2   13.77    1.21
  -5  -7   2   12.33    1.20
  -5  -7   2   15.14    1.29
  -5  -7   1  134.04    7.88
   5   7  -1  137.55    5.08
  -5  -7   1  142.76    5.18
   5   7  -1  137.11    7.06
  -5  -7   1  139.19    5.15
   5  -7  -1  134.12    4.96
  -5   7   1  132.13    8.53
   5  -7   0   82.20    3.27
  -5  -7   0   83.62    3.70
  -5   7   0   93.19    6.88
   5   7   0   79.09    3.46
  -5  -7   0   86.39    3.58
   5  -7   0   83.80    3.56
  -5  -7   0   78.13    5.70
  -5  -7   0   88.56    3.52
   5   7   0   92.50    5.69
   5   7   1   10.54    1.13
   5  -7   1    8.51    1.01
  -5   7  -1    7.88    1.15
  -5   7  -1    5.71    1.85
   5   7   1   10.62    2.00
   5  -7   1    8.94    1.11
  -5  -7  -1    8.76    1.11
  -5  -7  -1    8.95    2.04
  -5  -7  -2  341.51   14.06
   5  -7   2  330.98   11.24
  -5  -7  -2  338.95   11.02
   5  -7   2  302.91   13.85
   5   7   2  327.05   13.93
   5   7   2  326.68   10.99
  -5   7  -2  318.25   14.96
   5  -7   2  341.89   11.10
  -5  -7  -2  329.19   11.07
   5  -7   2  333.63   10.86
  -5   7  -2  351.28   11.29
  -5  -7  -3   12.13    1.20
   5  -7   3    9.19    1.21
   5  -7   3   10.26    1.00
  -5   7  -3    8.07    1.05
   5   7   3    9.20    2.03
   5  -7   3   10.43    1.14
  -5  -7  -3    8.94    1.08
   5  -7   3    8.63    1.88
  -5   7  -3    7.81    2.16
   5   7   3    9.42    1.12
   5  -7   4   24.55    1.71
  -5  -7  -4   28.19    1.80
   5  -7   4   29.24    1.99
   5  -7   4   27.32    1.62
   5   7   4   28.47    1.87
   5  -7   5    5.13    0.84
   5  -7   5    6.04    1.06
  -5  -7  -5    5.12    0.84
   5  -7   5    3.58    0.69
   5  -7   6    1.00    0.75
  -5  -7  -6    0.84    0.54
   5  -7   6    1.10    0.53
  -5  -7  -7   -0.17    0.47
   5  -7   7    0.77    0.55
   5   7   7    0.69    0.39
   5   7   7    0.65    0.56
   5  -7   7    1.30    0.67
   5  -7   7    1.43    0.47
  -5  -7  -8   20.68    1.10
   5   7   8   19.30    1.06
   5  -7   8   20.11    1.20
   5   7   8   21.77    1.40
   5  -7   8   21.79    1.40
   5   7   9   -0.12    0.37
   5  -7   9    0.12    0.34
   5  -7  10    7.56    0.52
  -5  -8  12    2.57    0.42
  -5   8  12    2.64    0.46
  -5  -8  12    3.33    0.49
   5  -8 -12    3.72    0.51
   5  -8 -11   37.85    1.79
  -5   8  11   34.30    1.76
  -5  -8  11   35.43    1.73
  -5  -8  11   38.58    1.77
   5  -8 -11   35.63    1.69
  -5   8  10   -0.65    0.58
  -5  -8  10    0.24    0.49
  -5  -8  10   -0.46    0.57
   5  -8 -10    0.19    0.51
  -5  -8   9    9.69    1.04
  -5  -8   9   10.37    1.01
   5  -8  -9   10.26    1.04
   5  -8  -8    1.55    0.69
  -5  -8   8    2.68    0.65
   5  -8  -7    6.36    0.84
  -5  -8   7    7.40    0.87
   5  -8  -7    7.03    1.04
  -5  -8   7    7.12    1.05
  -5   8   7    6.74    0.94
  -5  -8   6    2.64    0.60
  -5  -8   6    2.16    0.77
  -5  -8   6    3.23    1.46
   5  -8  -6    3.10    1.32
  -5   8   6    2.23    0.79
   5  -8  -6    2.96    0.73
   5  -8  -5    5.01    0.89
  -5  -8   5    4.11    1.64
   5  -8  -5    4.03    1.57
  -5   8   5    7.54    2.24
  -5   8   5    3.85    0.95
  -5  -8   5    3.04    0.78
  -5  -8   5    3.84    0.89
   5  -8  -5    5.31    0.85
   5  -8  -4    0.25    0.59
   5  -8  -4    1.13    1.14
  -5   8   4    0.91    1.31
  -5  -8   4    1.44    0.55
  -5  -8   4    0.28    0.72
  -5  -8   4    0.86    0.64
   5  -8  -4    1.34    0.65
   5  -8  -3   57.21    2.73
  -5  -8   3   54.48    4.92
   5  -8  -3   47.90    4.69
  -5   8   3   62.03    5.68
   5  -8  -3   57.97    2.80
  -5  -8   3   56.60    2.78
  -5  -8   3   57.74    2.84
  -5  -8   3   58.16    2.64
   5   8  -3   54.87    2.54
   5  -8  -2    0.52    0.57
  -5  -8   2    0.38    1.15
   5  -8  -2    1.17    1.29
  -5   8   2    0.46    1.39
   5   8  -2    0.55    0.51
  -5  -8   2    0.09    0.71
  -5  -8   2    0.26    0.61
  -5  -8   2    1.22    0.61
   5  -8  -2    1.81    0.75
  -5  -8   1  101.83    3.94
  -5  -8   1   93.59    4.01
   5  -8  -1   89.36    6.50
  -5   8   1   93.92    7.11
  -5  -8   1   93.71    3.91
  -5  -8   1   93.16    3.95
   5  -8  -1   91.76    3.68
  -5  -8   1  103.73    6.82
   5   8  -1   91.54    3.73
  -5  -8   0   35.21    1.95
  -5  -8   0   37.18    3.97
  -5  -8   0   32.70    2.07
   5  -8   0   27.56    3.55
   5  -8   0   33.20    2.02
  -5  -8   0   33.47    1.98
  -5   8   0   33.03    4.17
   5   8   0   30.58    1.83
   5  -8   0   35.31    2.04
   5  -8   1   -0.38    0.66
  -5  -8  -1    0.27    0.69
  -5  -8  -1   -0.36    1.13
   5  -8   1   -0.36    1.15
   5  -8   1   -0.09    0.59
  -5  -8  -1    0.08    0.63
  -5   8  -1    1.34    1.48
   5  -8   1   -0.16    0.60
   5   8   1    0.31    0.94
  -5   8  -1   -0.21    0.66
   5   8   1   -0.16    0.58
   5  -8   2    7.39    1.06
  -5  -8  -2    7.00    1.03
  -5  -8  -2    5.73    1.71
   5  -8   2    6.06    1.68
  -5   8  -2    7.26    1.04
   5   8   2    6.23    0.90
   5  -8   2    8.25    1.08
  -5   8  -2    8.86    2.25
   5  -8   2    7.41    0.91
   5   8   2    5.47    1.58
   5  -8   3   39.45    2.06
  -5  -8  -3   42.83    2.31
   5  -8   3   45.48    2.44
   5   8   3   42.26    2.26
  -5  -8  -3   42.92    2.33
   5  -8   3   41.52    2.30
  -5   8  -3   40.63    2.28
   5  -8   4    3.84    0.87
  -5  -8  -4    4.03    0.81
   5  -8   4    4.44    0.85
   5  -8   4    3.49    0.64
   5  -8   5   39.02    2.14
   5  -8   5   31.34    1.73
   5  -8   5   37.06    1.97
  -5  -8  -5   37.43    2.00
   5  -8   5   36.69    2.13
  -5  -8  -6    0.94    0.54
   5  -8   6    0.98    0.52
   5   8   6    0.54    0.56
   5  -8   6    0.52    0.39
   5  -8   7    7.64    0.73
   5   8   7    8.03    0.85
   5  -8   7    7.04    0.66
  -5  -8  -7    8.53    0.79
  -5  -8  -8    2.16    0.36
   5   8   8    2.73    0.50
   5  -8   8    3.00    0.52
   5  -9 -11    5.16    0.50
  -5  -9  11    5.39    0.55
   5  -9 -11    6.25    0.60
  -5  -9  11    4.91    0.48
   5  -9 -10    0.05    0.41
  -5  -9  10   -0.05    0.45
  -5   9  10   -0.44    0.42
   5  -9 -10    0.05    0.44
  -5  -9  10    0.04    0.37
   5  -9  -9    1.48    0.60
  -5   9   9    0.93    0.55
  -5  -9   9    1.97    0.59
  -5  -9   9    0.86    0.42
  -5  -9   8   14.93    1.05
   5  -9  -8   14.74    1.25
  -5  -9   7    4.45    0.65
   5  -9  -7    5.39    0.73
  -5  -9   7    5.92    0.96
   5  -9  -7    6.67    0.99
   5  -9  -6   33.96    1.86
  -5   9   6   31.81    2.00
  -5  -9   5    4.60    0.94
  -5  -9   5    2.71    0.79
   5  -9  -5    4.76    0.83
   5  -9  -5    3.41    0.74
  -5   9   5    2.35    0.77
   5  -9  -4   15.31    1.32
  -5  -9   4   16.73    1.39
  -5  -9   4   15.54    1.43
   5  -9  -4   16.19    1.34
  -5   9   4   14.08    1.44
   5  -9  -3   38.45    2.04
  -5  -9   3   35.71    1.86
  -5  -9   3   33.08    2.03
  -5  -9   3   35.36    2.11
   5  -9  -3   34.77    2.05
  -5   9   3   32.14    4.04
  -5   9   2    3.62    1.73
  -5  -9   2    2.07    0.62
  -5  -9   2    3.16    0.82
  -5  -9   2    0.61    0.66
   5  -9  -2    3.36    0.83
   5  -9  -2    2.27    0.66
  -5  -9   1    2.26    0.65
   5   9  -1    1.83    0.58
   5  -9  -1    2.45    0.58
  -5  -9   1    3.23    0.77
  -5   9   1    2.27    1.68
  -5  -9   1    1.56    0.74
   5  -9   0   57.38    2.96
  -5   9   0   55.20    3.00
  -5  -9   0   59.82    2.74
  -5  -9   0   63.24    2.92
   5  -9   0   58.51    2.84
   5  -9   0   60.95    2.76
  -5  -9   0   65.62    2.87
   5   9   0   57.94    2.65
   5   9   1  111.27    4.25
   5  -9   1  114.23    4.38
   5  -9   1  106.80    4.32
  -5  -9  -1  111.67    4.38
   5  -9   1  106.86    4.50
  -5  -9  -1  115.08    4.54
  -5   9  -1  110.35    4.60
   5   9   2   32.94    1.92
  -5  -9  -2   41.80    2.21
   5  -9   2   36.08    2.14
  -5   9  -2   36.89    2.17
   5  -9   2   38.44    2.11
   5  -9   2   37.82    1.99
  -5   9  -3   23.91    1.60
  -5  -9  -3   26.75    1.70
   5  -9   3   27.51    1.74
   5  -9   3   27.63    1.76
   5  -9   4    3.47    0.74
   5  -9   4    3.81    0.73
   5  -9   4    3.36    0.77
  -5  -9  -4    4.19    0.76
   5   9   5    5.40    0.75
  -5  -9  -5    6.24    0.79
   5  -9   5    6.37    0.85
   5   9   6   -0.05    0.44
  -5  -9  -6    0.05    0.42
   5  -9   6    1.09    0.54
   5  -9   7    2.50    0.50
  -5  -9  -7    3.48    0.48
   5   9   7    3.14    0.49
   5  -9   7    3.92    0.53
   5  -9   8    0.03    0.24
   5  -9   8    0.03    0.24
   5   9   8    0.29    0.23
   5 -10 -10    1.03    0.33
  -5 -10  10    0.78    0.29
   5 -10  -9   13.16    0.90
  -5  10   9   10.42    0.77
  -5 -10   9    9.42    0.84
   5 -10  -9   11.89    0.85
  -5  10   8    1.77    0.54
  -5 -10   8    2.38    0.59
   5 -10  -8    2.33    0.53
   5 -10  -8    2.61    0.61
   5 -10  -7    4.01    0.66
   5 -10  -6    0.83    0.48
  -5  10   6    1.58    0.62
   5 -10  -6    1.15    0.64
   5 -10  -6    0.75    0.49
   5 -10  -5    4.21    0.78
   5 -10  -5    3.37    0.63
  -5 -10   5    3.67    0.80
  -5  10   5    4.67    0.85
   5 -10  -5    4.94    0.79
  -5 -10   5    3.87    0.78
  -5 -10   4    4.16    0.82
  -5 -10   4    5.49    0.88
   5 -10  -4    5.08    0.79
  -5  10   4    5.26    0.93
   5 -10  -4    4.80    0.77
  -5 -10   3    6.20    0.95
   5 -10  -3    6.18    0.89
   5 -10  -3    4.17    0.71
  -5 -10   3    6.63    0.95
   5 -10  -2   35.02    1.94
  -5 -10   2   30.44    1.67
  -5 -10   2   32.02    1.89
  -5 -10   2   34.27    1.94
  -5  10   2   31.72    2.06
  -5 -10   1   16.25    1.20
  -5  10   1   17.24    1.51
  -5 -10   1   15.55    1.33
  -5 -10   1   17.27    1.31
   5 -10  -1   19.44    1.55
   5 -10   0    4.17    0.88
  -5 -10   0    4.01    0.72
  -5 -10   0    3.81    0.68
  -5  10   0    3.76    0.89
  -5 -10   0    4.92    0.86
   5 -10   0    3.49    0.75
   5 -10   1    2.44    0.56
  -5 -10  -1    2.71    0.64
   5 -10   1    3.46    0.83
  -5  10  -1    2.72    0.75
  -5 -10  -1    2.46    0.70
   5 -10   1    3.97    0.72
  -5 -10  -2    0.20    0.53
   5 -10   2    0.68    0.62
  -5 -10  -2    0.64    0.59
   5 -10   2    0.42    0.47
  -5  10  -2    0.07    0.52
   5  10   3    1.00    0.45
   5 -10   3    0.81    0.56
   5 -10   3    1.23    0.57
  -5 -10  -3    0.85    0.54
  -5  10  -3    0.06    0.41
   5 -10   4   44.67    2.11
   5  10   4   45.51    1.98
   5 -10   4   46.27    2.13
  -5 -10  -4   48.66    2.15
  -5 -10  -4   47.84    2.16
   5  10   5    2.77    0.48
  -5 -10  -5    3.73    0.57
   5 -10   5    2.93    0.53
  -5 -10  -6   16.89    0.94
   5 -10   6   15.95    0.91
  -5 -10  -6   19.58    1.00
   5  10   6   16.80    0.88
   5 -11  -9    1.83    0.30
   5 -11  -8    0.11    0.33
  -5 -11   8    0.24    0.34
   5 -11  -8    0.33    0.29
  -5  11   7    9.61    0.75
  -5 -11   7    9.77    0.82
   5 -11  -6    0.30    0.43
  -5  11   5   18.51    1.27
   5 -11  -5   18.76    1.19
  -5 -11   5   17.45    1.25
  -5  11   4    4.66    0.77
  -5 -11   4    6.15    0.80
   5 -11  -4    6.74    0.73
  -5 -11   4    5.52    0.76
   5 -11  -3   -0.06    0.52
  -5 -11   3    0.50    0.50
  -5 -11   3    0.45    0.51
  -5  11   2    0.54    0.58
   5 -11  -2    0.89    0.53
  -5 -11   2    0.92    0.51
  -5 -11   2    0.57    0.53
  -5  11   1   12.27    1.15
  -5 -11   1   11.13    1.01
  -5 -11   1   10.61    0.94
  -5 -11   0   -0.10    0.40
  -5 -11   0   -0.24    0.53
  -5  11   0   -0.36    0.55
   5 -11   0    0.07    0.56
   5 -11   0    0.35    0.50
  -5 -11   0    0.09    0.37
  -5 -11  -1   23.56    1.39
  -5  11  -1   21.61    1.41
   5 -11   1   22.39    1.43
  -5 -11  -1   24.20    1.33
  -5 -11  -2   -0.10    0.45
  -5  11  -2    0.46    0.40
  -5 -11  -2    0.24    0.41
   5 -11   2    0.69    0.50
  -5 -11  -3   10.80    0.84
  -5 -11  -3    9.66    0.80
   5 -11   3   10.00    0.84
  -5 -11  -4   -0.18    0.32
  -5 -11  -5    0.80    0.27
   5 -12  -6    4.68    0.45
  -5 -12   6    4.95    0.47
   5 -12  -6    5.17    0.52
   5 -12  -5    2.26    0.47
   5 -12  -4    3.98    0.59
  -5  12   4    4.06    0.59
  -5 -12   3    0.96    0.42
   5 -12  -3    0.67    0.45
  -5 -12   2    8.37    0.74
  -5  12   2    8.77    0.82
  -5 -12   1    0.34    0.38
  -5  12   1   -0.05    0.42
  -5 -12   0    2.45    0.45
  -5  12   0    2.10    0.48
  -5 -12  -1    0.04    0.29
   5 -12   1    0.21    0.38
  -5  12  -1    0.30    0.31
  -5 -12  -2    2.53    0.37
   5 -12   2    2.49    0.43
  -6   0  14    0.70    0.53
  -6   0  14  196.09    2.78
  -6   0  13    0.07    0.55
  -6   0  13   97.43    2.31
  -6   0  12    9.11    1.15
  -6   0  12   48.30    1.94
  -6   0  11   -0.26    0.61
  -6   0  11    0.37    0.53
  -6   0  11   -0.19    0.49
  -6   0  10   33.52    2.00
  -6   0  10   38.95    2.12
  -6   0  10   34.93    1.98
  -6   0  10   32.75    1.78
  -6   0  10   35.74    2.20
  -6   0  10   35.20    2.30
  -6   0   9    0.09    0.62
  -6   0   9   -0.23    0.51
  -6   0   8  114.59    4.42
  -6   0   8   98.66    4.06
  -6   0   8  115.66    6.15
  -6   0   8  115.15    4.29
  -6   0   7    0.23    0.55
  -6   0   7   -0.27    0.92
   6   0  -7    0.24    0.87
  -6   0   7   -0.34    0.43
  -6   0   7    0.34    1.22
  -6   0   6  270.61   12.01
  -6   0   6  261.93    8.83
   6   0  -6  270.69   11.15
  -6   0   6  284.00   11.59
  -6   0   5   -0.60    1.08
  -6   0   5   -0.55    1.09
   6   0  -5    1.25    0.95
  -6   0   4  192.37    9.13
   6   0  -4  195.85    8.87
  -6   0   4  190.03    9.13
   6   0  -3   -1.00    1.21
  -6   0   3    0.27    1.00
   6   0  -2   21.58    2.52
   6   0  -1   -0.99    0.89
  -6   0   1   -0.55    1.06
   6   0   0  230.06    7.75
   6   0   0  233.54   10.10
  -6   0   0  254.00   10.67
   6   0   1    0.49    1.03
   6   0   1   -0.20    0.48
  -6   0  -1   -0.28    0.99
  -6   0  -1    0.07    0.48
  -6   0  -2  109.86    6.22
   6   0   2  103.61    5.70
   6   0   2   96.07    3.70
   6   0   2  100.62    3.90
  -6   0  -2  100.58    3.92
   6   0   3   -0.17    0.40
   6   0   3    0.14    0.50
   6   0   3    0.23    0.80
   6   0   3    0.24    0.44
  -6   0  -3   -0.54    1.04
   6   0   3    0.14    0.41
   6   0   4    2.42    0.66
   6   0   4    2.20    1.31
   6   0   4    3.83    0.73
   6   0   4    2.44    0.73
   6   0   5    0.43    0.49
   6   0   5    0.09    0.59
   6   0   5    0.77    1.27
   6   0   5    0.08    0.55
   6   0   6   58.13    2.95
   6   0   6   62.08    2.90
   6   0   6   60.71    2.87
   6   0   6   62.60    2.65
   6   0   6   57.06    5.10
   6   0   7   -0.38    0.60
   6   0   7    0.47    0.53
   6   0   7    0.36    0.65
   6   0   7    0.17    0.59
   6   0   8    5.32    0.85
   6   0   8    6.35    0.81
   6   0   8    6.35    1.00
   6   0   9   -0.21    0.54
   6   0   9    0.07    0.47
   6   0  10   26.81    1.34
   6   0  10   26.41    1.45
   6   0  11   -0.03    0.22
  -6  -1  15   -0.63    0.50
  -6  -1  15   -0.71    0.51
  -6   1  15   -1.05    0.52
  -6  -1  14   -1.25    0.72
  -6   1  14   -0.41    0.48
  -6  -1  13   32.12    2.25
  -6   1  13   32.77    2.28
  -6  -1  12    1.22    0.58
  -6  -1  12    0.87    0.76
  -6   1  12    1.65    0.92
  -6  -1  12    1.71    0.71
  -6   1  12    2.37    0.76
  -6   1  11   25.37    1.58
  -6   1  11   28.31    1.99
  -6   1  11   26.12    1.74
  -6  -1  11   27.22    1.76
  -6  -1  11   27.87    2.00
  -6   1  11   23.44    1.96
  -6  -1  11   29.01    1.81
  -6   1  11   26.82    1.82
  -6  -1  10    3.86    1.62
  -6  -1  10    6.90    0.94
  -6   1  10    5.34    0.80
  -6  -1  10    5.75    0.88
  -6   1  10    8.13    1.13
  -6   1  10    6.28    0.83
  -6   1  10    5.84    1.10
  -6   1  10    6.47    1.18
  -6  -1  10    7.08    1.16
  -6  -1   9   23.50    1.58
  -6  -1   9   23.41    1.61
  -6   1   9   22.33    1.51
  -6   1   9   23.61    1.75
  -6  -1   9   23.08    1.69
  -6   1   9   17.67    1.54
  -6   1   9   26.44    1.94
  -6   1   8    0.18    0.54
  -6  -1   8   -0.25    0.79
  -6   1   8   -0.25    0.94
  -6  -1   8    0.63    0.53
  -6  -1   8    0.70    0.55
  -6   1   8    0.42    0.53
  -6  -1   8    0.29    0.49
  -6   1   8    1.13    0.95
  -6   1   7    0.36    1.30
  -6  -1   7    0.54    0.47
  -6   1   7    0.14    0.49
  -6  -1   7    0.27    0.88
   6  -1  -7    0.50    0.49
  -6   1   7    0.82    0.90
   6   1  -7    0.25    0.86
   6  -1  -7   -0.25    0.81
  -6  -1   7   -0.07    0.48
   6  -1  -6    7.63    0.83
  -6  -1   6    9.69    0.97
  -6  -1   6    8.18    1.82
  -6   1   6    6.90    0.90
  -6   1   6    8.16    2.04
  -6  -1   6    7.92    0.82
   6  -1  -6   10.19    1.82
   6   1  -6   10.04    1.87
  -6  -1   6    8.51    1.73
  -6  -1   5   48.42    2.34
   6   1  -5   55.90    4.06
   6  -1  -5   50.17    3.83
  -6   1   5   44.72    4.13
  -6  -1   5   47.08    4.02
  -6  -1   5   45.90    3.91
   6   1  -4  163.55    8.07
   6  -1  -4  161.87    7.93
  -6  -1   4  174.71    8.34
  -6  -1   4  166.74    8.42
  -6  -1   4  180.58    8.19
  -6  -1   3  743.83   25.36
  -6  -1   3  778.14   25.01
   6   1  -3  734.70   25.32
   6  -1  -3  696.22   24.92
  -6  -1   2   50.09    3.53
  -6  -1   2   48.42    4.01
   6   1  -2   49.29    3.88
   6  -1  -2   50.86    3.81
  -6  -1   1   94.66    5.06
  -6  -1   1  109.32    6.16
   6  -1  -1   95.26    3.68
   6   1  -1   94.76    5.65
   6  -1  -1   95.38    5.58
  -6  -1   0    1.36    0.78
  -6  -1   0    0.80    0.48
   6  -1   0    1.35    0.54
   6   1   0    1.03    0.99
   6  -1   0    0.98    1.14
  -6  -1   0    0.56    1.13
  -6  -1  -1   15.03    1.25
   6  -1   1   20.91    1.29
  -6  -1  -1   17.85    1.18
   6  -1   1   16.76    1.26
   6  -1   1   18.98    1.29
   6   1   1   18.88    2.44
   6  -1   1   20.06    2.39
  -6  -1  -1   14.79    2.27
  -6   1  -2    2.31    0.66
  -6  -1  -2    1.75    0.58
  -6  -1  -2    2.18    0.52
   6  -1   2    2.47    0.63
  -6   1  -2    4.24    1.40
  -6  -1  -2    2.22    1.24
   6  -1   2    2.70    0.58
   6  -1   2    1.21    0.58
   6  -1   2    2.66    1.09
   6   1   2    3.05    1.14
   6  -1   3   33.80    1.70
   6   1   3   30.65    1.69
   6  -1   3   28.03    2.78
   6   1   3   35.36    3.08
   6  -1   3   34.36    3.41
   6  -1   3   29.65    1.75
  -6   1  -3   25.68    2.97
  -6  -1  -3   31.43    3.20
   6   1   3   30.59    1.69
   6   1   4    0.36    0.47
   6  -1   4   -0.16    0.53
   6  -1   4    0.33    0.94
   6  -1   4   -0.07    0.49
   6   1   4    0.07    0.46
   6  -1   4    0.34    0.58
   6   1   5    4.18    0.84
   6  -1   5    3.00    0.76
   6  -1   5    1.89    0.66
   6   1   5    2.02    0.65
   6  -1   5    2.09    0.72
   6  -1   5    3.05    0.75
   6   1   5    2.49    1.30
   6   1   5    0.83    1.43
   6  -1   5    2.76    1.48
   6  -1   5    3.35    0.65
   6   1   5    2.75    0.66
   6   1   5    2.64    0.66
   6  -1   5    3.06    0.70
   6   1   6    1.57    0.70
   6  -1   6    1.47    0.66
   6   1   6   -0.29    1.05
   6   1   6    1.65    1.58
   6  -1   6    1.74    1.15
   6  -1   6    1.13    0.67
   6  -1   6    0.95    0.58
   6  -1   6    1.73    0.69
   6  -1   6    1.03    0.49
   6   1   6    1.08    0.57
   6   1   6    1.22    0.61
   6  -1   6    1.25    0.64
   6  -1   7   18.98    1.40
   6   1   7   17.03    1.34
   6   1   7   15.06    1.43
   6  -1   7   19.82    1.47
   6   1   7   14.94    1.40
   6  -1   7   17.89    1.44
   6   1   8    5.78    0.87
   6  -1   8    5.96    0.85
   6  -1   8    5.07    0.72
   6   1   8    6.37    0.94
   6  -1   8    6.33    0.96
   6  -1   8    6.64    0.95
   6   1   9    5.00    0.78
   6   1   9    4.91    0.78
   6  -1   9    5.57    0.76
   6   1  10    2.52    0.53
   6  -1  10    1.47    0.40
   6   1  10    2.61    0.54
   6   1  10    2.67    0.54
   6   1  11    0.03    0.23
   6   1  11    0.05    0.20
  -6  -2  15   -0.23    0.43
  -6  -2  15   -0.12    0.44
  -6  -2  14    9.60    0.92
  -6   2  14   12.31    0.96
  -6  -2  13    0.67    0.51
  -6   2  13    0.72    0.59
  -6  -2  12    0.18    0.68
  -6  -2  12    0.22    0.54
  -6  -2  12   -0.55    0.58
  -6   2  12   -0.67    0.69
  -6  -2  11    7.43    1.12
  -6   2  11    7.71    1.17
  -6   2  11    6.52    1.07
  -6   2  11    6.75    0.85
  -6  -2  11    7.43    0.98
  -6  -2  11    6.69    0.92
  -6  -2  10   21.50    3.14
  -6  -2  10   27.39    1.86
  -6   2  10   34.38    2.17
  -6   2  10   30.31    1.76
  -6   2  10   20.80    1.66
  -6   2  10   32.18    2.21
  -6  -2  10   30.38    2.08
  -6  -2  10   33.26    1.92
  -6   2   9  122.64    4.48
  -6  -2   9  120.85    4.72
  -6   2   9  115.38    4.41
  -6   2   9  131.48    5.03
  -6   2   9  123.39    5.02
  -6  -2   9  120.92    4.61
  -6  -2   8  103.11    4.36
  -6   2   8   97.73    4.14
  -6  -2   8  101.62    4.22
  -6  -2   8  103.31    6.10
  -6   2   8  102.18    6.08
  -6  -2   7    2.07    0.54
   6   2  -7    2.39    1.11
   6  -2  -7    2.26    1.05
  -6  -2   7    2.22    1.22
   6  -2  -7    2.03    0.52
  -6  -2   6  142.08    7.56
  -6  -2   6  140.06    7.55
  -6   2   6  138.94    8.16
  -6  -2   6  144.21    7.67
   6  -2  -6  143.40    7.35
   6   2  -6  146.02    7.54
   6  -2  -6  143.27    5.16
  -6   2   6  144.17    5.32
  -6  -2   6  152.36    5.31
   6  -2  -5   28.02    2.89
   6  -2  -5   27.18    1.56
  -6  -2   5   24.22    2.79
  -6   2   5   25.77    3.14
  -6  -2   5   27.88    3.10
  -6   2   5   26.87    3.27
  -6  -2   5   31.29    3.06
  -6   2   5   27.29    1.69
  -6  -2   5   29.01    1.70
   6  -2  -5   30.18    1.65
   6  -2  -4  123.78    6.55
   6  -2  -4  122.94    4.40
  -6  -2   4  126.95    6.59
  -6   2   4  131.81    7.36
  -6  -2   4  124.17    6.86
  -6   2   4  120.37    4.62
   6  -2  -4  112.23    4.39
  -6  -2   4  122.71    4.58
  -6   2   4  113.08    6.91
  -6  -2   4  123.33    6.57
   6  -2  -3   84.17    3.30
  -6   2   3   84.88    5.67
  -6  -2   3   91.17    5.27
  -6  -2   3   92.15    5.22
   6  -2  -3   93.36    5.36
   6  -2  -3   75.94    3.28
   6  -2  -2    3.53    1.20
  -6   2   2    2.94    1.50
   6  -2  -2    2.47    0.61
  -6  -2   2    1.55    1.02
  -6  -2   2    3.76    1.46
  -6   2   2    3.07    0.68
  -6  -2   2    3.14    0.69
  -6  -2   2    3.49    0.61
   6  -2  -1  118.68    4.59
  -6  -2   1  132.91    4.81
  -6   2   1  126.91    4.83
   6  -2  -1  131.58    6.74
  -6  -2   1  125.05    4.60
  -6  -2   1  128.24    6.24
  -6   2   1  140.59    7.64
  -6  -2   1  148.19    7.40
   6  -2  -1  128.95    4.65
   6  -2   0  207.91    9.40
  -6  -2   0  206.09    7.08
  -6  -2   0  217.71    8.82
  -6   2   0  207.88    7.33
  -6  -2   0  212.78    7.28
   6  -2   0  216.49    7.16
  -6   2   0  226.58   10.47
  -6  -2   0  233.78   10.12
   6  -2   0  212.51    7.18
   6  -2   1  188.28    8.86
   6   2   1  198.22    9.21
  -6  -2  -1  193.60    6.61
  -6  -2  -1  195.07    9.40
  -6   2  -1  194.02    6.84
  -6  -2  -1  194.79    6.77
   6  -2   1  198.83    6.65
   6  -2   1  194.68    6.70
   6  -2   1  199.84    6.77
   6   2   2    1.38    0.60
   6   2   2    1.07    1.12
   6  -2   2    1.49    1.00
  -6  -2  -2    0.55    0.45
  -6  -2  -2    0.29    0.92
   6  -2   2    0.44    0.45
  -6  -2  -2    0.93    0.54
   6  -2   2    1.38    0.60
   6  -2   2    1.04    0.51
   6  -2   3    5.38    1.45
  -6  -2  -3    5.04    0.72
   6  -2   3    5.89    1.36
   6   2   3    7.60    1.59
   6  -2   3    6.26    0.81
  -6   2  -3    6.67    1.67
  -6  -2  -3    6.56    1.60
   6  -2   3    5.05    0.71
   6   2   3    6.15    0.83
   6  -2   4    0.86    0.52
   6  -2   4    0.69    0.54
   6  -2   4    0.28    0.47
   6  -2   4   -0.28    0.71
   6   2   4    0.74    0.53
   6   2   4   -0.14    0.48
   6  -2   4    0.61    0.60
   6  -2   5   32.97    1.96
   6  -2   5   31.28    1.94
   6  -2   5   29.90    1.78
   6   2   5   31.43    1.80
   6  -2   5   27.98    1.64
   6   2   5   21.98    2.98
   6  -2   5   25.89    3.05
   6  -2   5   30.66    1.96
   6   2   5   30.91    1.77
   6  -2   5   26.91    1.84
   6   2   6   43.45    2.30
   6  -2   6   40.70    2.26
   6   2   6   36.78    3.66
   6  -2   6   38.95    2.20
   6   2   6   35.54    4.21
   6  -2   6   37.28    2.11
   6  -2   6   41.34    2.32
   6   2   6   43.13    2.27
   6  -2   6   39.72    2.26
   6   2   6   37.44    2.02
   6   2   7   11.74    1.18
   6  -2   7   11.37    1.25
   6  -2   7   12.37    1.15
   6   2   7    9.40    0.93
   6   2   7   11.58    1.12
   6  -2   7   11.11    1.09
   6  -2   7   12.89    1.21
   6   2   8    2.55    0.76
   6  -2   8    2.94    0.65
   6  -2   8    3.47    0.76
   6   2   8    3.41    0.73
   6  -2   9   10.72    0.90
   6  -2   9    9.84    0.84
   6   2   9   10.76    1.02
   6   2   9   12.17    1.02
   6  -2   9    9.50    0.94
   6  -2  10    8.36    0.64
   6   2  10    7.99    0.77
   6   2  10    9.29    0.80
   6  -2  10    9.33    0.78
   6   2  11    4.36    0.41
   6   2  11    6.10    0.47
  -6  -3  15    2.08    0.46
  -6  -3  15   16.26    0.73
  -6   3  14    7.28    0.74
  -6  -3  14    4.14    0.64
  -6  -3  13    2.49    0.61
  -6  -3  13    1.10    0.64
  -6   3  13    2.05    0.62
  -6  -3  13    0.98    0.78
  -6   3  12   26.58    1.81
  -6  -3  12   27.31    1.75
  -6  -3  12   26.61    1.67
  -6  -3  12   23.04    1.59
  -6  -3  11   19.36    1.50
  -6   3  11   21.54    1.40
  -6  -3  11   19.28    1.49
   6  -3 -11   19.70    1.41
  -6  -3  11   18.89    1.54
  -6   3  11   19.96    1.68
  -6  -3  10    7.11    0.93
  -6  -3  10    4.81    0.97
  -6   3  10    6.42    1.15
  -6  -3  10    5.70    0.94
  -6  -3   9    1.45    0.64
  -6   3   9    1.99    0.83
  -6  -3   9    1.23    0.67
  -6   3   9    1.42    0.72
  -6  -3   8    0.56    0.52
  -6  -3   8    0.54    0.81
  -6   3   8    0.58    0.67
  -6  -3   7   -0.57    0.62
  -6  -3   7   -0.29    1.01
   6  -3  -7    0.46    0.50
  -6   3   7    0.41    1.23
  -6   3   7    0.39    0.53
   6   3  -7    0.86    0.87
   6  -3  -6   30.05    1.67
   6  -3  -6   30.00    3.09
  -6  -3   6   32.58    3.38
  -6  -3   6   36.33    3.46
  -6   3   6   29.02    3.35
   6  -3  -6   29.44    1.70
  -6   3   6   32.03    1.88
  -6   3   6   31.20    3.71
  -6  -3   5    0.29    0.97
   6  -3  -5   -0.27    1.00
  -6   3   5    1.04    1.10
  -6  -3   5    0.31    0.88
   6  -3  -5    0.20    0.47
   6  -3  -5    0.96    0.50
  -6  -3   5   -0.24    0.73
  -6   3   5   -0.36    1.20
  -6   3   5   -0.24    0.52
  -6  -3   4   12.35    2.06
  -6  -3   4   15.53    1.15
   6  -3  -4   13.71    2.13
  -6   3   4   11.58    2.29
  -6  -3   4   15.71    2.41
   6  -3  -4   15.63    1.20
  -6   3   4   16.63    2.61
  -6   3   4   13.76    1.23
  -6  -3   4   12.58    1.90
   6  -3  -4   14.85    1.18
  -6  -3   4   16.63    1.28
   6  -3  -3   40.94    3.58
  -6  -3   3   42.38    3.39
  -6  -3   3   41.94    2.10
  -6  -3   3   42.64    3.60
   6  -3  -3   42.82    2.15
   6  -3  -3   44.63    2.13
   6  -3  -2   73.21    3.06
   6  -3  -2   64.25    4.67
  -6  -3   2   77.39    4.71
   6  -3  -2   73.88    2.98
  -6  -3   2   71.35    3.03
  -6  -3   2   73.73    4.74
  -6  -3   2   76.54    5.27
  -6   3   2   79.17    5.64
  -6   3   2   76.98    3.33
  -6  -3   2   77.57    3.25
   6  -3  -1   35.10    3.20
   6  -3  -1   28.22    1.65
  -6   3   1   29.52    1.84
  -6  -3   1   31.33    1.81
  -6  -3   1   30.68    1.68
   6  -3  -1   29.54    1.64
  -6  -3   1   27.82    2.73
   6  -3  -1   26.95    1.65
  -6  -3   1   27.77    3.18
  -6   3   1   29.85    3.55
  -6  -3   0    1.54    1.06
   6  -3   0    0.80    0.54
  -6  -3   0    1.27    0.93
  -6  -3   0    0.84    0.50
   6  -3   0    1.37    0.60
  -6   3   0    1.58    0.67
   6  -3   0    0.68    0.54
   6  -3   0   -0.27    0.84
  -6   3   0    0.36    1.22
   6  -3   1   53.15    2.47
  -6  -3  -1   50.30    2.38
  -6   3  -1   63.50    4.95
  -6  -3  -1   59.30    4.53
  -6   3  -1   55.38    2.63
   6  -3   1   55.06    2.45
   6  -3   1   46.38    2.42
   6  -3   1   52.95    4.11
   6  -3   2    4.13    1.36
   6   3   2    6.00    0.86
  -6  -3  -2    5.74    0.78
  -6  -3  -2    5.53    1.64
   6  -3   2    5.84    0.78
  -6   3  -2    6.19    0.90
   6  -3   2    4.97    0.77
   6  -3   2    5.31    0.83
  -6  -3  -3   39.04    3.74
  -6  -3  -3   38.26    2.02
   6  -3   3   41.78    2.02
   6  -3   3   44.23    2.16
   6   3   3   44.60    2.28
   6   3   3   34.75    3.39
   6   3   4   58.82    2.77
   6   3   4   54.18    2.58
   6  -3   4   54.67    2.56
   6   3   4   57.66    4.73
   6  -3   4   59.97    2.86
  -6  -3  -4   57.90    2.56
   6  -3   5    2.45    0.81
   6   3   5    3.24    0.72
   6  -3   5    2.86    0.58
   6   3   5    2.37    1.34
   6  -3   5    3.92    0.91
   6  -3   5    3.18    0.78
   6   3   5    2.39    0.72
   6  -3   6   20.27    1.63
   6   3   6   20.23    1.45
   6   3   6   16.69    2.53
   6  -3   6   21.60    1.64
   6  -3   6   19.60    1.55
   6  -3   6   21.32    1.42
   6   3   7    9.20    0.98
   6  -3   7   10.78    1.19
   6   3   7    9.74    1.01
   6  -3   7    9.96    1.07
   6  -3   7    9.50    1.11
   6  -3   8    0.29    0.52
   6   3   8    1.12    0.56
   6  -3   8    0.47    0.60
   6  -3   8    0.46    0.40
   6   3   8    0.75    0.68
   6  -3   9   -0.61    0.48
   6   3   9   -0.37    0.40
   6  -3   9   -0.32    0.42
   6  -3   9    0.25    0.55
   6   3   9    0.13    0.51
   6  -3   9    0.08    0.35
   6  -3  10    1.59    0.39
   6   3  10    1.81    0.45
   6  -3  10    1.60    0.34
   6  -3  10    1.49    0.28
   6   3  10    1.89    0.45
  -6  -4  14   12.99    0.81
  -6  -4  14    1.01    0.40
  -6  -4  13    0.21    0.70
  -6  -4  13    0.36    0.58
  -6   4  13    1.24    0.57
  -6  -4  13    0.75    0.48
  -6  -4  12    8.14    0.96
  -6  -4  12    6.28    1.04
  -6  -4  12    6.60    0.90
  -6   4  12    7.94    1.06
  -6  -4  11   13.74    1.42
  -6  -4  11   15.71    1.28
   6  -4 -11   14.19    1.19
  -6  -4  11   14.74    1.28
  -6   4  11   15.38    1.20
  -6   4  11   15.31    1.45
  -6  -4  10   41.97    2.32
  -6   4  10   43.13    2.42
   6  -4 -10   45.86    2.34
  -6   4  10   43.03    2.55
  -6  -4  10   43.77    2.26
  -6  -4   9   33.26    1.90
  -6   4   9   32.75    2.04
  -6  -4   9   34.75    2.06
  -6  -4   9   31.19    2.00
  -6  -4   8   14.86    1.24
  -6   4   8   16.60    1.40
  -6  -4   8   18.28    1.44
  -6   4   8   15.55    1.26
  -6   4   7   77.37    5.70
  -6   4   7   84.93    6.43
  -6   4   7   73.96    3.36
   6  -4  -7   80.80    3.27
  -6   4   7   76.23    3.40
  -6  -4   7   74.83    5.54
  -6  -4   7   82.27    3.49
  -6   4   6   97.02    6.86
  -6  -4   6   99.95    6.33
  -6   4   6   97.18    6.57
  -6  -4   6   92.63    3.88
   6  -4  -6   96.19    3.78
  -6   4   6   93.33    3.96
  -6  -4   6   97.15    3.92
  -6  -4   5    6.92    1.74
  -6  -4   5    8.18    0.95
  -6   4   5    9.11    2.09
   6  -4  -5    7.81    0.88
  -6  -4   5   10.22    2.03
  -6   4   5    9.97    2.24
   6  -4  -5    8.12    0.93
  -6   4   5    7.66    1.00
  -6  -4   4   13.12    2.19
   6  -4  -4   10.59    1.06
  -6   4   4   16.43    2.78
  -6   4   4   10.48    1.15
   6  -4  -4    8.62    1.76
  -6   4   4   13.05    2.48
   6  -4  -4   11.41    1.04
  -6  -4   4    9.31    2.06
  -6  -4   4   11.93    1.06
  -6   4   3    3.77    1.46
  -6  -4   3    1.69    1.18
   6  -4  -3    3.75    0.71
   6  -4  -3    5.17    1.50
   6  -4  -3    4.37    0.72
  -6  -4   3    2.33    0.66
  -6   4   2    9.80    1.11
  -6  -4   2    8.37    1.96
   6  -4  -2   10.01    1.91
  -6   4   2   10.49    2.33
   6  -4  -2    7.97    0.96
  -6   4   2   10.97    2.12
  -6  -4   2    8.03    1.64
  -6   4   1   44.11    4.45
  -6  -4   1   40.42    3.97
  -6  -4   1   41.50    3.21
   6  -4  -1   42.91    2.19
  -6   4   1   42.72    2.38
  -6  -4   1   46.42    2.21
  -6  -4   1   46.34    3.68
   6  -4  -1   45.37    3.94
   6  -4   0   82.34    5.52
  -6   4   0   96.79    4.01
   6  -4   0   96.95    3.76
  -6  -4   0   93.11    3.71
   6  -4   0   94.40    3.76
   6  -4   0   89.22    3.73
  -6   4   0   96.41    6.67
  -6  -4   0   98.81    6.28
  -6  -4   0   86.37    5.27
  -6   4  -1  112.21    4.49
   6  -4   1  113.33    4.23
  -6  -4  -1  108.85    4.21
   6  -4   1  108.26    4.24
   6  -4   1  105.42    4.30
  -6  -4  -1  113.32    6.87
  -6   4  -1  109.88    7.19
  -6  -4  -1  107.54    5.81
  -6   4  -2    7.90    1.98
  -6  -4  -2    8.17    0.93
  -6   4  -2    6.50    0.93
   6   4   2    6.46    0.95
   6  -4   2    7.74    0.93
   6  -4   2    6.34    0.83
  -6  -4  -2    4.24    1.51
   6  -4   2    5.04    0.89
  -6  -4  -3   12.03    1.09
   6  -4   3   12.89    1.24
   6   4   3   11.73    2.25
   6   4   3   13.88    1.32
   6  -4   3   10.71    1.07
   6  -4   3   12.26    1.02
   6   4   4   35.69    2.10
   6  -4   4   34.72    1.87
   6  -4   4   38.10    2.31
  -6  -4  -4   33.61    1.89
   6  -4   5   95.65    4.15
  -6  -4  -5   99.78    3.79
   6  -4   5   95.23    4.15
   6   4   5   95.11    3.76
   6   4   5   96.92    4.06
   6  -4   5   94.49    3.65
   6   4   5   98.06    6.42
   6   4   6    0.13    0.49
   6  -4   6    1.02    0.67
   6  -4   6   -0.09    0.63
   6  -4   6   -0.09    0.67
   6   4   7   45.53    2.18
   6  -4   7   49.43    2.46
   6   4   7   47.26    2.32
   6  -4   7   46.93    2.47
   6  -4   7   48.67    2.48
   6   4   7   45.93    2.30
   6   4   8    3.74    0.80
   6   4   8    2.85    0.61
   6  -4   8    3.58    0.66
   6   4   8    2.80    0.54
   6  -4   9   24.04    1.35
   6  -4   9   21.38    1.23
   6   4  10    1.56    0.39
   6  -4  10    0.85    0.27
  -6  -5  14   16.33    0.89
  -6   5  14   14.40    0.86
   6  -5 -13    6.78    0.70
  -6  -5  13    7.13    0.94
  -6   5  12    4.20    0.82
  -6  -5  12    3.61    0.86
  -6  -5  11    6.45    0.93
  -6   5  11    5.36    0.95
  -6  -5  11    4.87    0.99
   6  -5 -11    5.19    0.77
  -6  -5  11    4.92    0.86
  -6  -5  10   11.92    1.18
  -6   5  10   11.01    1.27
   6  -5 -10   12.62    1.19
  -6  -5  10   12.37    1.33
  -6  -5   9   -0.10    0.92
  -6  -5   9   -0.31    0.58
  -6   5   9    0.63    0.58
  -6  -5   9   -0.74    0.79
  -6  -5   9   -0.09    0.63
   6  -5  -9    1.46    0.72
  -6   5   8   37.16    2.06
  -6  -5   8   38.77    2.18
  -6  -5   8   39.62    4.04
  -6  -5   8   36.44    2.28
  -6   5   8   37.21    2.05
  -6  -5   8   37.89    2.10
  -6  -5   7    4.10    0.76
  -6  -5   7    3.81    0.87
   6  -5  -7    4.05    0.71
  -6   5   7    1.14    1.09
  -6   5   7    3.26    0.76
  -6  -5   7    3.20    1.44
  -6  -5   6   11.81    1.25
  -6   5   6   16.08    2.72
   6  -5  -6   16.54    1.27
  -6   5   6   12.96    1.32
  -6   5   6   10.29    2.39
  -6  -5   6   15.09    1.30
   6  -5  -5    0.08    0.54
  -6  -5   5   -0.34    1.08
  -6  -5   5    0.08    0.58
  -6   5   5   -0.10    0.60
  -6   5   5    0.39    1.36
  -6  -5   5    0.08    0.54
  -6  -5   4  104.29    6.72
  -6   5   4  102.44    7.22
  -6   5   4  102.89    6.83
  -6   5   4  105.47    4.40
   6  -5  -4  102.50    4.11
  -6  -5   4  103.22    4.16
  -6  -5   4  103.12    4.04
  -6  -5   4   98.80    6.40
  -6  -5   4  105.33    4.08
  -6  -5   3    4.48    0.80
  -6   5   3    4.67    1.58
   6  -5  -3    5.46    0.85
  -6  -5   3    4.77    0.80
   6  -5  -3    6.05    0.87
  -6  -5   2   38.33    4.00
  -6   5   2   45.68    4.73
  -6   5   2   45.97    4.27
  -6  -5   2   37.48    2.08
   6  -5  -2   40.97    2.14
  -6   5   2   37.60    2.32
  -6  -5   2   35.10    3.49
  -6  -5   2   42.62    2.15
   6  -5  -1    0.69    0.56
  -6  -5   1    0.36    1.03
  -6  -5   1   -0.29    0.91
  -6   5   1    1.03    1.27
  -6   5   1    1.61    0.70
  -6   5   1    0.85    1.47
   6  -5   0    1.14    0.58
  -6  -5   0    1.37    1.08
   6  -5   0    1.32    0.58
  -6   5   0    1.30    0.73
  -6   5   0    1.28    1.28
  -6  -5   0    1.76    0.63
  -6  -5  -1    3.62    0.80
  -6   5  -1    4.60    1.83
   6  -5   1    4.47    0.81
   6  -5   1    3.55    0.72
   6  -5   1    4.38    0.78
  -6  -5  -1    4.64    1.33
   6   5   1    5.79    0.96
   6   5   1    8.58    1.97
  -6   5  -1    4.79    0.94
  -6   5  -2  161.62    9.17
   6  -5   2  151.48    5.63
   6   5   2  153.37    5.82
  -6  -5  -2  157.43    5.70
   6   5   2  153.14    8.25
   6  -5   2  157.71    5.59
  -6   5  -2  157.43    5.89
   6   5   3    4.97    1.59
   6  -5   3    4.89    0.74
  -6   5  -3    6.92    0.96
   6  -5   3    6.14    0.83
  -6  -5  -3    5.27    0.85
   6  -5   4  120.68    4.56
   6   5   4  128.77    4.99
  -6  -5  -4  125.97    4.72
   6   5   5   81.51    3.67
   6  -5   5   86.25    3.75
  -6  -5  -5   82.87    3.37
   6  -5   5   76.97    3.64
   6  -5   6   46.13    2.47
  -6  -5  -6   45.86    2.13
   6  -5   6   43.73    2.43
   6   5   7   -0.21    0.56
   6   5   7   -0.07    0.52
   6  -5   7    0.08    0.62
   6  -5   7   -0.08    0.60
   6   5   8    6.50    0.75
   6   5   8    6.11    0.76
   6   5   9    0.12    0.32
   6   5   9    0.20    0.42
   6  -5   9    0.09    0.36
   6  -5   9    0.08    0.34
  -6  -6  13    0.76    0.41
   6  -6 -13    1.06    0.35
   6  -6 -12   -0.21    0.39
  -6  -6  12    0.52    0.49
  -6   6  12    0.32    0.52
  -6  -6  11    5.98    1.02
  -6   6  11    3.23    0.79
   6  -6 -11    3.81    0.67
  -6  -6  11    3.66    0.73
  -6  -6  10   11.32    1.19
  -6   6  10    8.88    1.21
  -6  -6  10   12.17    1.39
   6  -6 -10   11.90    1.15
  -6  -6   9    0.08    0.61
  -6  -6   9   -0.58    0.87
   6  -6  -9    0.08    0.63
  -6  -6   8   34.85    2.07
  -6   6   8   35.69    2.01
   6  -6  -8   38.25    2.17
  -6  -6   8   37.34    2.29
  -6  -6   8   34.81    3.72
  -6  -6   7    1.71    0.82
  -6   6   7    1.64    0.69
  -6   6   7    1.97    1.36
   6  -6  -7    2.57    0.74
  -6  -6   7    2.19    1.39
  -6  -6   7    1.33    0.66
   6  -6  -7    1.37    0.58
   6  -6  -6    0.46    0.53
  -6   6   6    0.85    1.28
  -6   6   6    1.09    0.70
  -6  -6   6    2.16    0.80
  -6  -6   6    0.88    0.58
  -6  -6   5   59.54    5.01
  -6   6   5   60.45    5.54
  -6   6   5   62.94    5.26
  -6   6   5   61.52    3.10
   6  -6  -5   61.84    2.87
  -6  -6   5   63.67    2.76
  -6  -6   5   60.65    2.79
  -6  -6   5   57.27    2.86
  -6  -6   5   62.75    2.99
  -6   6   4   37.39    4.41
  -6  -6   4   35.16    2.07
  -6  -6   4   32.99    1.90
   6  -6  -4   32.57    1.98
  -6   6   4   35.88    2.24
  -6  -6   4   33.17    1.86
  -6  -6   4   36.99    3.82
  -6   6   4   36.35    3.92
   6  -6  -3   21.58    1.52
  -6   6   3   20.94    3.01
  -6  -6   3   21.38    1.40
  -6  -6   3   24.07    1.55
  -6  -6   3   22.81    3.00
  -6  -6   3   18.60    1.47
  -6   6   2   13.29    2.73
  -6   6   2   14.65    2.51
  -6   6   2   14.65    1.48
  -6  -6   2   14.24    1.26
   6   6  -2   16.03    2.24
  -6  -6   2   16.69    1.31
  -6  -6   2   11.71    2.34
   6   6  -1    2.62    1.21
   6  -6  -1    0.90    0.57
  -6   6   1    0.91    1.38
  -6  -6   1    1.06    0.59
  -6   6   1    1.07    0.70
  -6  -6   1    1.29    1.15
  -6   6   1    0.68    1.13
  -6  -6   1    0.37    0.55
   6  -6   0    0.40    0.60
   6   6   0    1.11    0.70
   6   6   0   -0.31    1.17
  -6   6   0    1.70    1.17
  -6  -6   0   -0.31    1.02
  -6   6   0    0.21    0.74
  -6   6   0    0.45    1.43
   6  -6   1   14.80    1.28
   6   6   1   18.62    1.50
  -6  -6  -1   16.27    2.36
  -6  -6  -1   14.42    1.31
   6   6   1   17.82    2.65
  -6   6  -1   15.94    1.47
   6  -6   1   15.48    1.29
  -6   6  -1   19.83    3.12
  -6   6  -2  118.05    7.79
   6   6   2  107.24    6.80
  -6  -6  -2  126.19    4.69
   6   6   2  115.20    4.70
   6  -6   2  113.62    4.50
  -6   6  -2  117.21    4.79
   6  -6   2  120.00    4.50
   6  -6   3   17.94    1.66
  -6  -6  -3   17.56    1.42
   6   6   3   17.19    2.62
   6  -6   3   17.73    1.27
  -6   6  -3   19.45    1.49
   6  -6   3   17.43    1.31
   6   6   3   20.60    1.62
  -6  -6  -4   12.11    1.16
   6  -6   4    9.14    1.21
   6   6   4   11.28    1.26
  -6  -6  -5    4.86    0.77
   6  -6   5    4.35    0.88
   6  -6   6    0.84    0.67
  -6  -6  -6    0.18    0.45
   6  -6   6    0.16    0.63
   6   6   7   10.46    0.85
   6   6   7   12.84    1.07
   6  -6   7    9.95    0.96
   6  -6   7   11.17    1.05
   6   6   8   22.63    1.15
   6   6   8   23.61    1.31
   6   6   8   23.26    1.42
   6  -6   8   23.08    1.28
   6  -6   9    5.38    0.54
   6   6   9    5.14    0.54
  -6  -7  13   16.35    0.86
  -6   7  13   17.21    0.86
  -6  -7  12    0.04    0.40
   6  -7 -12   -0.15    0.29
  -6   7  12    0.39    0.42
   6  -7 -12   -0.21    0.40
   6  -7 -11   15.05    1.05
  -6   7  11   14.74    1.18
  -6  -7  11   12.74    1.04
  -6  -7  10    4.86    0.78
  -6   7  10    5.31    0.90
  -6  -7   9    0.53    0.51
  -6  -7   9    0.89    0.56
   6  -7  -9    1.70    0.71
  -6  -7   8    0.29    0.53
  -6  -7   8   -0.08    0.53
   6  -7  -8    0.33    0.65
   6  -7  -8    0.36    0.42
   6  -7  -7    7.35    1.02
   6  -7  -7    6.23    0.84
  -6  -7   7    4.90    0.81
  -6   7   7    6.39    0.97
  -6  -7   6   15.55    1.49
  -6   7   6   14.28    1.36
   6  -7  -6   13.38    1.20
  -6  -7   6   15.67    2.63
   6  -7  -6   13.23    2.49
  -6  -7   6   13.92    1.20
  -6   7   6   16.27    2.92
   6  -7  -5  130.71    4.99
  -6  -7   5  135.93    5.17
  -6  -7   5  119.68    4.75
  -6   7   5  129.53    5.23
   6  -7  -5  128.51    4.91
  -6  -7   5  127.40    4.75
  -6   7   5  127.64    8.44
  -6  -7   4    3.67    0.87
   6  -7  -4    3.96    0.83
   6  -7  -4    4.03    0.84
  -6  -7   4    3.38    0.64
  -6  -7   4    4.16    0.77
  -6  -7   4    6.00    1.76
  -6  -7   4    4.25    0.74
  -6   7   4    4.79    1.06
  -6   7   4    2.79    1.78
  -6  -7   3   22.49    1.51
  -6  -7   3   21.26    1.47
  -6  -7   3   20.83    1.59
   6  -7  -3   18.77    1.47
   6  -7  -3   21.89    1.55
  -6  -7   3   20.68    2.95
  -6   7   2   56.70    5.50
  -6   7   2   55.31    2.97
  -6  -7   2   55.02    2.71
  -6  -7   2   64.23    5.12
  -6  -7   2   57.00    2.62
  -6  -7   2   52.86    2.68
   6  -7  -2   54.93    2.60
   6  -7  -1   71.19    3.04
  -6   7   1   74.00    6.34
  -6   7   1   73.98    3.60
   6  -7  -1   76.01    3.32
   6   7  -1   77.48    3.32
   6   7  -1   64.36    4.82
  -6  -7   1   77.94    3.34
  -6  -7   1   76.40    3.26
  -6  -7   1   74.24    3.18
   6  -7   0    0.25    0.60
   6  -7   0   -0.17    0.63
  -6  -7   0    2.01    1.32
   6   7   0    0.33    0.64
  -6  -7   0    0.53    0.58
   6   7   0   -0.31    0.88
  -6   7   0   -0.11    0.68
  -6   7   0    0.46    1.25
   6  -7   1    0.67    0.63
  -6  -7  -1    0.31    0.95
  -6   7  -1    0.10    0.68
  -6  -7  -1    0.94    0.67
  -6   7  -1    0.45    1.20
   6  -7   1    0.39    0.57
   6   7   1    0.96    1.05
   6   7   1    0.59    0.63
   6   7   2    0.26    0.62
  -6   7  -2    0.09    0.60
   6  -7   2   -0.14    0.54
  -6   7  -2    0.41    1.11
   6   7   2    0.65    1.02
   6  -7   2    0.32    0.56
   6  -7   2   -0.40    0.74
  -6  -7  -2    0.76    0.67
   6  -7   3   75.41    3.48
  -6  -7  -3   75.05    3.26
  -6   7  -3   71.94    3.21
   6  -7   3   70.28    2.99
   6   7   3   75.64    3.35
  -6  -7  -4    0.76    0.62
   6  -7   4   -0.19    0.73
   6   7   4    0.61    0.69
  -6  -7  -5  116.64    4.36
   6  -7   5  118.99    4.64
   6  -7   5  112.41    4.54
   6  -7   6    1.56    0.58
  -6  -7  -6    1.12    0.47
   6  -7   6    1.25    0.57
   6  -7   7    1.49    0.56
  -6  -7  -7    1.64    0.36
   6  -7   7    1.13    0.46
   6   7   8    1.75    0.42
   6  -7   8    1.88    0.37
   6   7   8    1.71    0.41
   6  -7   8    1.90    0.41
  -6  -8  12    1.09    0.33
   6  -8 -12    0.93    0.29
  -6   8  12    0.67    0.31
   6  -8 -11   -0.12    0.36
  -6  -8  11   -0.04    0.38
  -6   8  11   -0.10    0.40
   6  -8 -11   -0.18    0.38
  -6  -8  10    9.26    0.85
   6  -8 -10    9.66    0.87
  -6   8  10    8.78    0.93
  -6  -8   9    7.32    0.82
   6  -8  -9    8.89    0.93
  -6  -8   9    7.69    0.83
  -6  -8   8   16.16    1.24
  -6  -8   8   17.60    1.24
   6  -8  -8   18.52    1.38
  -6  -8   7    5.25    0.74
   6  -8  -7    5.11    0.92
   6  -8  -7    4.30    0.72
  -6   8   7    7.45    0.94
   6  -8  -6   18.66    1.37
  -6   8   6   19.81    1.56
  -6  -8   6   16.46    1.21
   6  -8  -6   18.30    1.48
  -6   8   5    8.89    1.15
  -6  -8   5    7.81    1.07
   6  -8  -5    9.00    1.08
   6  -8  -5    7.53    0.96
  -6  -8   5    6.19    0.90
  -6  -8   4   69.26    2.99
  -6  -8   4   70.55    3.07
  -6  -8   4   73.43    3.29
  -6   8   4   69.36    3.40
   6  -8  -4   68.14    3.15
   6   8  -4   73.79    3.05
  -6   8   4   62.26    5.79
   6  -8  -4   68.23    3.12
   6   8  -3   34.29    1.93
  -6  -8   3   33.43    1.94
  -6  -8   3   38.60    2.18
   6  -8  -3   36.56    2.10
  -6  -8   3   38.32    2.03
   6  -8  -3   39.51    2.08
  -6  -8   2    1.93    0.70
   6  -8  -2    1.79    0.60
  -6   8   2    3.71    1.88
   6   8  -2    2.72    0.69
  -6  -8   2    2.22    1.32
  -6  -8   2    1.89    0.72
  -6  -8   2    1.36    0.58
  -6   8   2    2.70    0.92
   6  -8  -2    1.37    0.72
   6  -8  -1   -0.24    0.43
  -6   8   1   -0.46    1.39
  -6   8   1   -0.21    0.68
  -6  -8   1    0.41    0.60
   6  -8  -1    0.17    0.55
  -6  -8   1    0.08    0.52
  -6  -8   1   -0.45    0.53
   6   8  -1   -0.45    0.57
   6  -8   0   36.21    2.18
  -6  -8   0   39.58    2.19
  -6   8   0   39.25    2.40
   6  -8   0   38.94    2.14
   6  -8   0   39.56    2.24
  -6  -8   0   40.87    2.13
   6   8   0   38.78    2.10
  -6   8  -1    5.14    0.96
   6  -8   1    6.29    1.00
   6   8   1    5.44    0.86
   6  -8   1    5.51    0.87
  -6  -8  -1    5.53    0.81
   6  -8   1    4.22    0.88
   6  -8   2   39.48    2.11
   6  -8   2   40.00    2.26
  -6  -8  -2   38.80    2.13
   6  -8   2   35.58    1.94
   6   8   2   42.19    2.16
  -6   8  -2   35.44    2.11
   6   8   3    1.55    0.65
  -6  -8  -3    1.75    0.66
   6  -8   3    0.17    0.64
  -6   8  -3    0.97    0.53
  -6  -8  -4   24.16    1.54
   6  -8   4   23.47    1.62
   6  -8   5    0.07    0.52
   6  -8   5    0.07    0.55
  -6  -8  -5   -0.23    0.47
   6  -8   6    0.05    0.39
   6   8   6    0.05    0.43
   6  -8   6    0.17    0.45
  -6  -8  -6   -0.22    0.37
   6  -8   7    0.33    0.28
   6   8   7    0.46    0.36
  -6  -8  -7    0.42    0.24
   6  -8   7    0.46    0.37
   6  -8   8   10.80    0.61
   6  -9 -11    4.00    0.44
   6  -9 -10    0.12    0.36
  -6  -9  10    0.14    0.28
  -6   9  10   -0.35    0.38
   6  -9  -9    9.16    0.81
   6  -9  -9    7.59    0.80
  -6  -9   9    6.08    0.65
  -6   9   9    7.32    0.82
  -6  -9   9    6.68    0.61
  -6  -9   8    2.04    0.46
  -6  -9   8    2.83    0.55
   6  -9  -8    2.42    0.64
   6  -9  -7    4.55    0.65
   6  -9  -6   22.72    1.54
   6  -9  -6   23.99    1.48
  -6   9   6   25.05    1.65
  -6  -9   5    3.07    0.67
   6  -9  -5    5.08    0.81
  -6  -9   5    4.05    0.87
   6  -9  -5    4.52    0.77
  -6   9   5    4.82    0.86
   6  -9  -4   19.63    1.38
   6  -9  -4   17.43    1.36
  -6  -9   4   20.09    1.50
  -6  -9   4   16.72    1.31
  -6   9   4   19.37    1.57
   6  -9  -3   17.66    1.29
   6  -9  -3   21.83    1.50
  -6  -9   3   19.90    1.47
  -6  -9   3   16.22    1.31
  -6  -9   3   19.72    1.32
  -6  -9   2   15.31    1.26
  -6  -9   2   18.65    1.37
  -6  -9   2   16.14    1.26
   6   9  -2   14.55    1.13
  -6   9   2   18.56    1.55
   6  -9  -2   17.25    1.38
  -6  -9   1   19.50    1.40
  -6  -9   1   19.32    1.41
   6  -9  -1   23.06    1.45
  -6  -9   1   21.06    1.45
   6  -9  -1   19.84    1.52
  -6   9   1   20.34    1.60
   6  -9  -1   20.81    1.48
   6   9  -1   19.03    1.33
  -6   9   0    1.10    0.70
   6  -9   0    1.55    0.64
   6  -9   0    1.64    0.69
   6   9   0    0.92    0.56
   6  -9   0    1.21    0.61
  -6  -9   0    1.40    0.65
  -6  -9   0    0.41    0.54
   6  -9   1   19.83    1.44
   6  -9   1   22.77    1.43
   6   9   1   19.43    1.34
   6  -9   1   19.99    1.41
  -6  -9  -1   18.91    1.40
  -6  -9  -1   19.47    1.33
  -6   9  -1   19.50    1.50
   6  -9   2   11.86    1.07
   6  -9   2   12.80    1.14
   6   9   2   12.18    1.07
   6  -9   2   11.68    0.97
  -6  -9  -2   13.81    1.09
  -6   9  -2   11.91    1.10
   6  -9   3   -0.14    0.50
  -6  -9  -3    0.39    0.55
  -6   9  -3   -0.11    0.39
  -6  -9  -3    0.99    0.49
  -6  -9  -4   43.01    2.00
  -6  -9  -4   41.24    1.84
   6  -9   4   40.33    2.02
  -6  -9  -5    8.07    0.73
   6   9   5    6.94    0.69
   6  -9   5    6.27    0.65
  -6  -9  -5    5.24    0.55
   6   9   6    1.82    0.38
  -6  -9  -6    1.19    0.35
  -6  10   9    3.02    0.43
   6 -10  -9    3.43    0.48
   6 -10  -9    3.80    0.46
   6 -10  -8    3.87    0.57
   6 -10  -8    4.81    0.55
  -6 -10   8    3.53    0.48
  -6  10   8    4.27    0.60
  -6 -10   7   16.61    1.06
   6 -10  -7   20.27    1.13
  -6  10   6   21.25    1.34
   6 -10  -6   20.41    1.31
   6 -10  -6   21.98    1.27
  -6  10   5    8.93    0.99
   6 -10  -5    9.14    0.90
   6 -10  -5    9.65    0.91
  -6 -10   4   -0.52    0.50
  -6  10   4    1.09    0.64
   6 -10  -4    0.51    0.48
   6 -10  -4    0.78    0.48
   6 -10  -3    3.67    0.71
  -6 -10   3    3.48    0.64
   6 -10  -3    2.70    0.73
  -6 -10   2    4.55    0.68
  -6  10   2    6.52    0.93
   6 -10  -2    5.24    0.86
   6 -10  -2    4.57    0.73
   6 -10  -1   18.64    1.32
  -6 -10   1   18.73    1.25
  -6  10   1   19.07    1.44
  -6 -10   1   18.14    1.22
   6 -10  -1   21.91    1.48
   6 -10   0    0.67    0.50
  -6 -10   0    0.28    0.48
  -6  10   0    0.59    0.57
  -6 -10   0    0.70    0.47
   6 -10   0    0.27    0.52
   6 -10   1   35.93    1.75
  -6 -10  -1   35.74    1.79
   6 -10   1   33.21    1.65
  -6 -10  -1   35.41    1.73
  -6  10  -1   35.59    1.88
   6 -10   1   35.44    1.84
  -6  10  -2    1.22    0.47
  -6 -10  -2    1.01    0.43
   6 -10   3   10.88    0.87
  -6 -10  -3    9.17    0.73
   6  10   3    9.43    0.75
  -6 -10  -3   10.74    0.86
   6 -10   4    4.73    0.58
  -6 -10  -4    4.44    0.44
  -6 -10  -4    5.54    0.58
   6  10   4    5.84    0.52
   6  10   5    1.04    0.26
   6 -10   5    1.19    0.32
   6 -10   5    1.09    0.26
  -6 -10  -5    0.90    0.30
   6 -11  -8    0.86    0.29
   6 -11  -7    0.95    0.35
  -6  11   7    0.78    0.31
  -6 -11   6    8.92    0.63
   6 -11  -6   11.06    0.75
  -6  11   5    1.39    0.47
   6 -11  -4   20.48    1.27
  -6  11   4   17.92    1.19
   6 -11  -3    1.35    0.59
   6 -11  -3    0.79    0.44
  -6 -11   3    1.53    0.41
   6 -11  -2    1.45    0.54
  -6  11   2    0.96    0.49
  -6 -11   2    0.96    0.41
   6 -11  -1    0.64    0.49
  -6  11   1    1.61    0.53
   6 -11  -1    1.15    0.45
  -6 -11   1    0.77    0.39
  -6 -11   0    1.64    0.41
  -6  11   0    0.88    0.43
   6 -11   0    1.37    0.44
  -6  11  -1    3.68    0.53
  -6 -11  -1    3.25    0.42
  -6 -11  -1    3.65    0.51
  -6 -11  -2    8.40    0.65
  -6  12   4    0.65    0.27
   6 -12  -3    4.34    0.47
   6 -12  -2    0.50    0.29
  -6  12   2    0.88    0.32
   6 -12  -1   18.14    0.87
  -6  12   1   13.52    0.82
  -7   0  15   -0.72    0.40
  -7   0  13   29.30    1.61
  -7   0  12    0.18    0.70
  -7   0  12   -0.07    0.54
  -7   0  11    1.95    0.61
  -7   0  11    2.03    0.82
  -7   0  11    4.18    0.78
  -7   0  10   -0.54    0.83
  -7   0  10    0.55    0.56
  -7   0  10   -0.27    0.66
  -7   0  10    0.15    0.55
  -7   0   9   27.23    1.65
  -7   0   9   26.26    1.69
  -7   0   9   22.67    1.67
  -7   0   8    0.24    0.57
   7   0  -8   -0.48    0.56
  -7   0   8   -1.19    1.30
  -7   0   8   -0.07    0.49
  -7   0   8    0.08    0.53
  -7   0   7    7.32    1.99
  -7   0   7    6.88    0.95
  -7   0   7    7.81    0.96
   7   0  -7    8.48    1.84
   7   0  -7    6.53    0.89
  -7   0   7    4.15    1.54
  -7   0   6   -0.37    1.23
  -7   0   6   -0.25    0.58
  -7   0   6   -1.00    1.39
   7   0  -6    0.30    1.11
  -7   0   6    0.21    0.43
   7   0  -5   79.05    5.35
  -7   0   5   69.99    5.61
   7   0  -5   76.15    3.10
  -7   0   5   81.09    5.63
  -7   0   5   72.37    3.33
   7   0  -4   -0.31    1.06
  -7   0   4    0.69    1.14
   7   0  -4   -0.07    0.46
  -7   0   4   -0.69    1.14
  -7   0   4    0.87    0.63
   7   0  -3  401.32   12.90
   7   0  -3  417.92   16.19
  -7   0   3  421.02   16.60
   7   0  -2   -0.27    0.51
   7   0  -2   -0.36    0.55
  -7   0   2   -0.69    1.36
  -7   0   2   -0.35    0.68
   7   0  -1   31.03    1.82
   7   0  -1   30.88    3.36
   7   0  -1   33.42    1.89
  -7   0   1   33.33    3.61
  -7   0   1   32.16    1.94
   7   0   0   -0.32    0.57
   7   0   0    0.30    1.00
   7   0   0   -0.08    0.59
  -7   0   0   -0.34    1.22
  -7   0   0   -0.17    0.64
   7   0   1  143.70    5.24
   7   0   1  142.09    7.51
   7   0   1  134.05    5.12
  -7   0  -1  121.85    7.47
  -7   0  -1  131.89    5.14
   7   0   2    0.25    0.47
   7   0   2   -0.20    0.47
   7   0   2   -1.53    0.73
   7   0   2    0.57    1.02
   7   0   2   -0.07    0.57
  -7   0  -2   -0.33    1.36
  -7   0  -2   -0.32    0.54
   7   0   2   -0.41    0.56
   7   0   3   49.05    4.62
   7   0   3   66.31    3.04
   7   0   3   57.17    4.32
   7   0   3   54.19    2.47
   7   0   3   63.41    2.88
   7   0   3   60.65    2.71
   7   0   3   58.20    2.59
   7   0   4    1.12    0.67
   7   0   4   -0.36    1.04
   7   0   4    0.08    0.52
   7   0   4    0.62    0.58
   7   0   5   69.73    3.17
   7   0   5   65.88    3.00
   7   0   5   66.54    2.94
   7   0   5   70.22    3.25
   7   0   6    0.16    0.54
   7   0   6   -0.08    0.52
   7   0   6   -0.08    0.61
   7   0   7    4.60    0.74
   7   0   7    4.65    0.85
   7   0   7    5.55    0.79
   7   0   8    0.26    0.50
   7   0   8   -0.06    0.44
   7   0   9    1.11    0.44
   7   0  10    0.05    0.21
  -7  -1  15   -0.07    0.32
  -7   1  15   -0.05    0.37
  -7  -1  14    0.30    0.52
  -7   1  14    3.23    0.55
  -7  -1  13   -1.55    0.75
  -7   1  13    0.18    0.49
  -7  -1  12    0.70    0.67
  -7   1  12    0.09    0.65
  -7  -1  12   -0.13    0.49
  -7  -1  12   -0.07    0.51
  -7   1  12    0.07    0.53
  -7  -1  11   21.07    1.69
  -7   1  11   22.88    1.79
  -7   1  11   20.03    1.61
  -7  -1  11   21.02    1.48
  -7  -1  11   23.33    1.51
  -7   1  11   21.92    1.51
  -7   1  10   25.93    1.92
  -7   1  10   26.75    1.85
  -7  -1  10   26.12    1.63
  -7   1  10   27.45    1.64
  -7  -1  10   24.46    1.66
  -7   1   9    9.88    1.28
  -7   1   9    8.43    1.09
  -7  -1   9    9.44    1.07
  -7  -1   9    9.97    1.01
  -7  -1   9    9.04    1.07
  -7   1   9    9.52    0.99
  -7  -1   8  101.69    4.02
  -7   1   8   94.31    3.86
  -7  -1   8   87.70    3.68
  -7  -1   8   93.74    3.84
  -7   1   8   90.38    3.96
  -7  -1   8   94.05    5.97
  -7   1   8   94.34    6.02
   7  -1  -8  103.11    3.81
   7   1  -8   96.31    3.80
  -7   1   8   99.08    3.87
  -7   1   7   72.85    3.12
  -7  -1   7   62.45    2.98
   7  -1  -7   70.11    2.99
  -7  -1   7   72.26    5.27
  -7   1   7   75.01    5.35
  -7  -1   7   64.27    2.89
  -7   1   7   69.39    3.12
   7  -1  -7   69.55    4.89
   7   1  -7   68.49    4.97
  -7   1   7   69.99    5.71
  -7  -1   7   59.76    5.10
  -7   1   6   24.17    3.32
  -7   1   6   22.59    1.62
  -7  -1   6   22.18    3.03
   7  -1  -6   23.94    1.58
  -7  -1   6   26.28    1.72
   7  -1  -6   26.46    3.04
   7   1  -6   23.14    2.93
  -7  -1   6   26.95    3.25
  -7   1   6   25.28    3.21
   7  -1  -5    1.06    0.50
   7   1  -5    0.64    0.43
  -7   1   5   -0.69    1.27
   7  -1  -5    0.38    0.54
  -7  -1   5   -0.34    1.26
  -7   1   5    0.76    1.14
  -7  -1   5    0.51    0.59
  -7   1   5    0.61    0.62
  -7  -1   5    1.37    1.22
   7   1  -5    0.31    1.08
   7  -1  -5    0.30    0.92
   7  -1  -4   12.69    1.10
   7   1  -4   11.28    1.03
  -7  -1   4   11.41    2.21
   7   1  -4    9.80    2.12
   7  -1  -4   11.26    2.16
  -7   1   4    9.73    2.20
  -7  -1   4   11.56    2.25
  -7   1   4   10.63    1.18
   7  -1  -4   12.19    1.12
  -7  -1   4   11.19    1.18
  -7   1   3   48.28    4.45
  -7  -1   3   54.29    4.43
   7   1  -3   45.52    4.11
   7  -1  -3   46.47    4.08
   7   1  -3   48.47    2.34
   7  -1  -3   45.68    2.30
   7  -1  -2   62.85    2.72
  -7   1   2   60.01    2.98
  -7  -1   2   68.48    3.04
   7   1  -2   62.58    2.81
   7  -1  -2   60.88    2.79
  -7  -1   2   56.41    4.78
   7  -1  -1   49.45    2.37
   7   1  -1   47.17    4.21
   7  -1  -1   40.83    3.90
  -7   1   1   48.75    2.55
   7  -1  -1   49.64    2.43
  -7  -1   1   46.79    2.50
   7   1  -1   51.91    2.45
   7  -1  -1   49.86    2.43
  -7  -1   1   51.10    4.46
   7  -1   0  217.36    9.96
   7   1   0  199.69    9.88
  -7  -1   0  203.95    7.33
   7  -1   0  216.34    7.24
  -7   1   0  203.92    7.36
   7  -1   0  210.65    7.25
  -7  -1   0  191.33   10.00
  -7   1   0  221.45   10.53
   7  -1   1    8.61    1.08
   7  -1   1   10.39    1.98
   7   1   1    8.00    1.90
  -7   1  -1   10.57    1.16
   7  -1   1    9.74    1.04
  -7  -1  -1   10.72    1.11
   7  -1   1   11.35    1.11
  -7  -1  -1    5.68    1.74
   7  -1   2   49.16    4.11
   7   1   2   48.81    4.17
   7   1   2   56.56    2.71
   7  -1   2   55.75    2.67
   7   1   2   52.32    2.52
   7  -1   2   55.31    2.75
  -7  -1  -2   44.88    4.34
  -7   1  -2   54.90    4.67
  -7   1  -2   57.81    2.73
  -7  -1  -2   55.00    2.66
   7  -1   2   56.41    2.56
   7  -1   3   39.04    2.13
   7  -1   3   41.13    2.03
   7   1   3   38.77    2.03
   7  -1   3   42.93    2.35
   7   1   3   38.11    2.02
   7   1   3   44.16    2.30
   7  -1   3   42.23    2.24
   7   1   4   93.09    6.74
   7  -1   4   95.75    3.93
   7   1   4   93.32    3.74
   7   1   4  101.22    4.03
   7  -1   4  101.81    3.97
   7  -1   4   98.42    4.05
   7   1   4   95.30    3.83
   7  -1   4   96.42    3.98
   7   1   4  101.76    4.20
   7  -1   5   58.43    2.68
   7  -1   5   53.17    2.62
   7   1   5   55.49    2.62
   7  -1   5   59.09    2.59
   7   1   5   59.00    2.87
   7  -1   5   58.59    2.86
   7  -1   5   52.21    2.65
   7   1   5   53.22    2.56
   7   1   6   20.19    1.47
   7   1   6   18.03    1.42
   7  -1   6   19.45    1.46
   7   1   6   16.56    1.44
   7  -1   6   18.75    1.35
   7  -1   6   20.14    1.45
   7   1   7    0.37    0.54
   7  -1   7    0.40    0.57
   7   1   7    1.40    0.58
   7  -1   7    0.80    0.50
   7  -1   7    1.43    0.61
   7   1   7    0.98    0.55
   7  -1   7    0.89    0.49
   7   1   8    3.85    0.65
   7  -1   8    5.18    0.64
   7   1   8    3.93    0.67
   7  -1   8    4.40    0.74
   7  -1   9    0.18    0.26
   7   1   9    0.96    0.39
   7   1   9    0.82    0.38
   7  -1   9    0.54    0.40
   7  -1  10    5.36    0.43
  -7   2  15    1.45    0.33
  -7  -2  15    0.72    0.32
  -7  -2  14    1.41    0.49
  -7  -2  14    2.56    0.61
  -7  -2  13   14.11    1.12
  -7   2  13   19.41    1.24
  -7  -2  12    5.32    0.80
  -7   2  12    6.71    0.98
  -7  -2  12    3.17    0.78
  -7   2  12    5.17    0.80
  -7  -2  12    6.67    0.94
  -7   2  12    5.77    0.97
  -7  -2  11   15.87    1.43
  -7   2  11   16.95    1.53
  -7  -2  11   15.43    1.29
  -7   2  11   15.53    1.42
  -7  -2  11   17.14    1.26
  -7  -2  10    1.27    0.63
  -7   2  10    1.87    0.83
  -7  -2  10    0.30    0.68
  -7   2  10    0.52    0.70
  -7  -2  10    1.22    0.61
  -7  -2   9   33.89    1.89
  -7   2   9   39.54    2.41
  -7  -2   9   36.02    2.12
  -7   2   9   36.56    1.92
  -7   2   9   41.58    2.34
  -7  -2   8    3.65    1.33
   7  -2  -8    2.73    0.63
  -7   2   8    2.17    1.11
  -7   2   8    2.01    0.61
  -7  -2   8    2.91    0.76
  -7   2   8    2.34    0.62
  -7   2   8    2.41    0.79
   7  -2  -7   22.11    2.76
   7   2  -7   27.03    3.10
  -7   2   7   27.22    1.74
   7  -2  -7   26.94    1.65
  -7  -2   7   22.00    2.94
  -7   2   7   23.96    3.02
   7  -2  -6   32.38    1.75
   7  -2  -6   33.20    3.37
   7   2  -6   29.63    3.38
   7  -2  -6   31.19    1.84
  -7   2   6   28.96    1.87
  -7  -2   6   24.71    3.10
  -7  -2   6   30.45    1.88
  -7  -2   6   29.64    3.40
   7  -2  -5   13.06    1.13
   7   2  -5   13.05    2.21
   7  -2  -5   12.66    2.16
  -7  -2   5   13.29    2.44
  -7  -2   5    8.87    2.00
  -7  -2   5   14.76    1.29
   7  -2  -5   15.43    1.26
  -7  -2   4  177.92    9.67
  -7  -2   4  200.57    9.63
   7   2  -4  194.96    6.72
   7  -2  -4  193.98    6.77
   7  -2  -4  191.11    9.49
   7   2  -4  196.15    9.70
  -7  -2   4  199.55    7.02
   7  -2  -4  201.65    6.89
  -7  -2   4  181.98    9.14
   7  -2  -3   13.48    1.21
   7  -2  -3   15.11    1.20
   7  -2  -3   12.68    2.19
   7   2  -3   15.46    2.46
  -7  -2   3   12.11    2.12
  -7   2   3   14.29    2.53
  -7  -2   3   13.45    2.15
   7  -2  -2    5.71    0.77
  -7   2   2    4.90    0.88
  -7  -2   2    6.23    0.94
   7  -2  -2    6.11    0.88
  -7  -2   2    8.21    1.89
  -7  -2   2    9.17    1.73
  -7  -2   2    8.13    2.06
   7  -2  -1   19.67    2.65
   7   2  -1   17.47    2.67
  -7  -2   1   19.01    1.49
   7  -2  -1   18.96    1.40
  -7  -2   1   16.72    1.30
  -7  -2   1   19.11    2.28
   7  -2  -1   20.65    1.40
   7  -2  -1   18.45    1.39
  -7  -2   1   15.04    2.66
  -7  -2   0  129.77    4.90
   7  -2   0  139.42    7.50
   7   2   0  127.33    7.48
   7  -2   0  129.09    5.01
  -7  -2   0  136.79    7.89
  -7  -2   0  135.92    5.15
   7  -2   0  136.86    5.00
  -7  -2  -1   74.38    3.32
  -7   2  -1   73.81    3.38
   7  -2   1   78.40    3.26
  -7  -2  -1   74.42    3.17
   7  -2   1   68.85    5.10
   7   2   1   74.29    5.35
   7  -2   1   77.29    3.37
   7  -2   1   79.25    3.35
  -7  -2  -1   70.53    5.45
   7   2   2   70.40    3.19
  -7   2  -2   75.06    3.31
   7  -2   2   72.87    3.09
  -7  -2  -2   72.07    3.06
   7  -2   2   71.02    4.99
   7   2   2   67.02    5.07
   7  -2   2   70.41    3.18
   7  -2   2   77.38    3.37
  -7  -2  -2   58.48    4.98
  -7   2  -2   84.68    5.86
   7   2   3   13.99    1.21
   7  -2   3   11.65    1.21
  -7  -2  -3   12.27    1.05
   7  -2   3   10.97    0.99
   7  -2   3   12.57    1.19
   7   2   4   21.38    3.00
   7  -2   4   28.05    1.89
   7   2   4   28.76    1.73
   7  -2   4   27.64    1.77
   7  -2   4   29.46    1.85
   7  -2   4   30.21    1.74
   7   2   4   27.97    1.81
   7   2   4   26.58    1.93
   7  -2   5   43.44    2.35
   7  -2   5   42.28    2.22
   7   2   5   47.47    2.31
   7  -2   5   43.54    2.14
   7  -2   5   45.00    2.40
   7   2   5   45.80    2.32
   7   2   5   43.98    2.19
   7   2   5   40.55    2.36
   7  -2   5   48.81    2.50
   7  -2   6    2.29    0.67
   7  -2   6    1.24    0.50
   7   2   6    2.73    0.76
   7  -2   6    2.07    0.69
   7   2   6    2.14    0.66
   7  -2   6    1.83    0.58
   7   2   7    0.39    0.48
   7  -2   7   -0.07    0.58
   7   2   7   -0.08    0.56
   7   2   7   -0.07    0.50
   7  -2   7   -0.08    0.57
   7  -2   8    0.15    0.30
   7   2   8    0.06    0.46
   7   2   8    0.10    0.44
   7   2   9    0.66    0.37
   7   2   9    1.29    0.36
  -7   3  14    3.30    0.52
  -7  -3  14    2.19    0.54
  -7  -3  13    1.06    0.55
  -7   3  13    3.80    0.65
  -7  -3  13    1.70    0.67
  -7  -3  13    3.26    0.57
  -7  -3  12    2.46    0.65
  -7  -3  12    2.51    0.68
  -7   3  12    3.60    0.73
  -7  -3  12    2.18    0.77
  -7   3  12    3.96    0.83
  -7  -3  11    0.08    0.57
  -7  -3  11    0.34    0.62
  -7   3  11    0.09    0.68
   7  -3 -11    0.27    0.51
  -7   3  11   -0.09    0.65
  -7  -3  10   17.97    1.38
  -7   3  10   19.77    1.62
  -7  -3  10   19.90    1.57
  -7  -3  10   21.06    1.56
  -7   3  10   19.79    1.66
  -7   3   9  125.22    5.10
  -7   3   9  131.00    5.22
  -7   3   8    3.74    0.75
  -7   3   8    2.21    1.05
   7  -3  -8    3.57    0.67
  -7  -3   8    3.39    1.41
  -7   3   8    2.53    0.82
  -7   3   7    8.29    2.33
   7  -3  -7    9.24    0.98
  -7  -3   7    7.44    1.81
   7   3  -7    7.53    1.89
   7  -3  -7    7.19    1.78
  -7  -3   7    8.17    1.07
  -7  -3   6   30.90    3.58
  -7   3   6   34.43    2.09
   7  -3  -6   32.37    1.88
  -7   3   6   32.66    4.03
   7  -3  -6   33.02    1.83
   7   3  -6   34.29    3.67
   7  -3  -6   27.37    3.24
  -7  -3   6   27.27    3.38
  -7   3   5    0.82    1.30
  -7  -3   5    0.28    1.00
  -7   3   5    0.47    0.59
  -7  -3   5   -0.33    1.08
   7  -3  -5    0.15    0.48
  -7  -3   5    0.37    1.26
   7  -3  -5    0.79    0.60
   7  -3  -5    0.63    1.09
   7   3  -5    0.68    1.18
   7  -3  -4   11.52    1.15
  -7   3   4   14.21    1.35
  -7  -3   4   14.44    2.17
  -7   3   4   12.32    2.60
  -7  -3   4   14.85    2.43
   7  -3  -4   13.84    1.21
   7  -3  -4   12.09    2.18
  -7   3   4   12.00    2.47
  -7  -3   4   20.02    2.99
  -7   3   3   84.81    6.19
  -7  -3   3   82.18    5.34
   7  -3  -3   86.15    3.54
   7  -3  -3   80.86    3.48
   7  -3  -3   88.36    5.79
  -7  -3   3   74.53    5.26
  -7  -3   2    3.69    1.69
  -7  -3   2    2.71    1.19
  -7  -3   2    2.47    1.21
  -7   3   2    3.04    1.62
  -7   3   2    2.84    0.80
  -7  -3   2    2.66    0.67
   7  -3  -2    2.63    0.62
   7  -3  -2    2.44    0.73
  -7   3   2    4.20    1.79
   7  -3  -1  351.73   14.78
  -7   3   1  360.26   12.09
   7  -3  -1  373.76   11.86
  -7  -3   1  361.47   11.80
  -7  -3   1  339.29   13.92
   7  -3  -1  362.50   11.78
   7  -3  -1  376.57   11.88
  -7   3   1  375.78   16.21
  -7  -3   1  373.24   15.65
  -7  -3   0    0.15    0.54
   7  -3   0    0.31    0.98
   7   3   0   -0.34    1.02
   7  -3   0   -0.08    0.56
  -7  -3   0    0.36    1.15
   7  -3   0    0.16    0.61
  -7   3   0   -0.19    0.61
   7  -3   1  196.30    6.87
  -7  -3  -1  193.62    6.85
   7   3   1  214.92   10.09
   7  -3   1  188.92    9.39
   7  -3   1  197.58    7.02
   7  -3   1  203.83    7.00
  -7  -3  -1  185.71    9.84
   7   3   2  319.05   10.47
  -7   3  -2  302.65   10.43
   7  -3   2  316.17   10.22
  -7  -3  -2  309.07   10.21
   7   3   2  319.24   13.41
   7  -3   2  318.79   10.36
   7  -3   2  312.49   10.48
  -7  -3  -2  305.19   13.56
   7   3   3   96.63    4.00
   7   3   3   92.84    6.29
   7  -3   3   99.10    4.09
  -7  -3  -3   95.75    3.79
   7  -3   3   95.36    3.69
   7  -3   3   93.30    3.87
   7   3   4    6.55    1.72
  -7  -3  -4    7.97    0.86
   7  -3   4    8.52    1.13
   7   3   4    8.18    1.00
   7   3   4    6.86    0.88
   7  -3   4    7.12    0.89
   7  -3   4    7.54    1.00
   7  -3   5   42.98    2.37
   7   3   5   41.59    2.11
   7   3   5   45.06    2.27
   7  -3   5   44.19    2.38
   7  -3   5   44.05    2.32
   7   3   5   43.77    2.24
   7   3   5   46.81    2.46
   7   3   6   -0.25    0.47
   7  -3   6    0.22    0.57
   7   3   6    0.31    0.57
   7  -3   6    0.08    0.61
   7  -3   6    0.44    0.53
   7  -3   7   12.91    1.12
   7   3   7   14.04    1.06
   7   3   7   12.74    0.98
   7   3   7   12.76    1.18
   7   3   8    4.69    0.68
   7  -3   8    3.64    0.50
   7  -3   8    5.50    0.68
   7   3   8    4.06    0.54
   7  -3   8    4.28    0.66
   7   3   9   13.89    0.86
   7  -3   9   12.25    0.78
   7   3   9   13.65    0.85
  -7  -4  14   18.09    1.02
  -7   4  14   19.53    0.97
  -7  -4  13   -0.67    0.60
  -7   4  13    0.30    0.45
  -7  -4  13    0.05    0.41
  -7  -4  12   15.19    1.15
  -7  -4  12   14.18    1.23
   7  -4 -12   13.02    0.96
  -7  -4  11    3.74    0.87
  -7  -4  11    3.75    0.74
   7  -4 -11    3.23    0.68
  -7  -4  10    1.41    0.64
  -7   4  10    2.17    0.69
  -7  -4  10    0.27    0.83
  -7   4  10    1.67    0.78
  -7  -4  10   -0.18    0.69
  -7   4   9    1.87    0.79
  -7  -4   9    1.66    0.76
  -7  -4   9    2.87    0.81
  -7   4   9    1.65    0.69
  -7  -4   9    1.50    0.72
  -7  -4   8   30.44    1.95
   7  -4  -8   31.05    1.73
  -7   4   8   27.15    1.77
  -7   4   8   26.63    1.79
  -7  -4   8   32.10    1.96
  -7  -4   7    4.01    0.85
  -7  -4   7    3.89    0.83
  -7   4   7    5.25    0.92
  -7   4   7    3.09    1.84
   7   4  -7    3.80    1.51
  -7   4   7    4.31    0.81
   7  -4  -7    4.96    0.81
  -7   4   6   41.26    4.59
  -7  -4   6   41.62    2.31
  -7  -4   6   46.58    4.35
  -7  -4   6   44.29    2.26
  -7   4   6   41.55    2.40
   7  -4  -6   41.50    2.25
  -7  -4   6   42.89    4.23
  -7   4   6   41.96    4.44
  -7   4   5   34.66    4.08
  -7  -4   5   34.43    3.65
  -7   4   5   32.10    2.11
   7  -4  -5   37.26    2.04
  -7  -4   5   34.30    3.93
   7  -4  -5   34.26    1.96
  -7   4   5   31.04    3.96
   7  -4  -4   21.75    2.97
  -7  -4   4   22.53    3.20
  -7   4   4   23.94    3.42
  -7   4   4   24.50    1.81
   7  -4  -4   25.26    1.69
   7  -4  -4   23.06    1.58
  -7  -4   4   22.33    2.94
  -7   4   3   22.64    3.25
  -7  -4   3   23.90    2.89
   7  -4  -3   19.77    2.78
   7  -4  -3   22.06    1.55
   7  -4  -3   19.98    1.51
  -7  -4   3   21.83    1.56
  -7   4   2    1.17    1.39
  -7  -4   2    1.46    1.01
  -7  -4   2    1.68    0.66
  -7   4   2    2.24    1.54
   7  -4  -2    1.72    0.67
  -7   4   2    2.40    0.87
  -7  -4   2    2.73    1.44
  -7  -4   1  135.21    5.07
   7  -4  -1  132.45    7.59
  -7  -4   1  128.54    8.07
  -7   4   1  128.42    8.50
  -7  -4   1  126.16    7.01
  -7   4   1  134.90    5.37
   7  -4  -1  135.71    5.08
  -7   4   0  109.12    4.58
   7  -4   0  107.69    4.30
   7  -4   0  111.18    4.40
  -7  -4   0  109.51    4.33
  -7   4   0  121.82    7.90
  -7   4  -1   -0.20    0.66
   7   4   1    0.28    0.70
   7  -4   1   -0.25    0.56
  -7  -4  -1    0.63    0.64
   7  -4   1    0.23    0.58
  -7  -4  -1   -0.37    1.11
  -7  -4  -2  143.13    5.27
   7  -4   2  148.28    5.22
   7   4   2  126.69    7.60
   7   4   2  137.82    5.44
   7  -4   2  145.43    5.34
   7   4   2  124.32    7.67
   7  -4   3    1.50    0.58
  -7  -4  -3    1.10    0.58
   7  -4   3    1.18    0.51
   7   4   3    0.45    0.66
   7   4   4   58.10    2.82
   7  -4   4   58.00    2.83
   7  -4   4   57.54    2.56
   7  -4   4   54.30    2.88
  -7  -4  -4   55.09    2.54
   7  -4   5   38.89    2.15
   7  -4   5   37.02    2.14
  -7  -4  -5   34.65    1.77
   7   4   5   36.52    2.06
   7  -4   5   37.96    2.12
   7  -4   6    2.96    0.73
   7  -4   6    2.32    0.66
   7   4   6    3.69    0.57
   7   4   6    2.90    0.70
   7  -4   6    3.10    0.74
   7  -4   7    1.14    0.55
   7  -4   7    0.82    0.47
   7   4   7    0.90    0.37
   7   4   7    1.73    0.66
   7   4   8    7.51    0.78
   7  -4   8    7.16    0.72
   7   4   8    7.06    0.69
   7  -4   8    7.81    0.69
   7  -4   8    6.23    0.61
   7   4   9    0.55    0.31
   7   4   9    0.32    0.25
  -7   5  14    7.87    0.51
  -7  -5  13    2.38    0.59
  -7   5  13   -0.42    0.39
  -7  -5  12    1.18    0.70
  -7   5  12    1.18    0.63
  -7  -5  11   22.01    1.64
  -7   5  11   24.99    1.73
   7  -5 -11   25.28    1.53
  -7  -5  11   26.44    1.64
   7  -5 -10   11.80    1.15
  -7  -5  10   11.48    1.26
  -7  -5  10   14.03    1.22
   7  -5  -9    0.58    0.64
  -7  -5   9    1.01    0.60
  -7  -5   9    0.76    0.55
  -7   5   9    0.21    0.50
  -7  -5   9   -0.18    0.77
  -7  -5   8   29.80    1.92
   7  -5  -8   30.88    1.71
  -7  -5   8   28.69    1.86
  -7  -5   7    0.08    0.61
  -7   5   7    0.92    0.67
  -7  -5   7    1.04    0.68
   7  -5  -7    0.75    0.55
  -7   5   6   28.94    3.86
  -7  -5   6   30.11    1.85
  -7   5   6   30.12    3.89
  -7   5   6   32.98    2.10
   7  -5  -6   31.84    1.88
  -7  -5   6   35.47    3.84
  -7  -5   6   30.70    1.91
  -7   5   5   65.96    5.78
  -7  -5   5   60.70    5.25
  -7   5   5   75.09    3.53
   7  -5  -5   74.74    3.29
  -7   5   5   75.03    6.24
  -7  -5   5   73.77    3.24
  -7  -5   4   15.29    2.51
  -7  -5   4   16.99    1.38
  -7   5   4   16.97    2.95
  -7   5   4   16.86    1.58
   7  -5  -4   17.58    1.41
  -7   5   4   16.25    3.05
  -7  -5   4   18.96    1.42
  -7  -5   4   19.70    2.99
   7  -5  -3   73.78    3.31
  -7  -5   3   72.37    3.26
   7  -5  -3   72.63    3.25
  -7  -5   3   74.86    5.40
  -7   5   3   75.71    5.99
  -7   5   2  139.89    5.49
  -7  -5   2  131.74    7.50
   7  -5  -2  132.34    5.17
  -7   5   2  131.84    8.12
  -7  -5   2  139.80    8.44
  -7   5   2  130.57    8.77
  -7  -5   1   43.74    2.26
  -7   5   1   35.98    2.35
   7  -5  -1   36.64    2.14
  -7  -5   1   40.00    4.26
  -7   5   1   39.82    4.59
  -7  -5   1   34.74    3.54
  -7   5   1   40.16    4.19
  -7   5   0  113.40    7.97
  -7  -5   0  115.56    4.59
   7  -5   0  116.68    4.59
   7   5   0  107.50    6.81
   7   5   0  116.61    4.73
  -7   5   0  115.48    4.85
   7  -5   0  119.95    4.60
  -7   5  -1   30.41    2.04
   7  -5   1   29.54    1.82
  -7  -5  -1   32.27    1.90
   7   5   1   29.02    3.41
   7  -5   1   30.61    1.87
  -7   5  -1   35.29    4.25
  -7  -5  -2    8.33    1.01
  -7   5  -2    6.48    1.00
   7   5   2    9.63    2.07
   7  -5   2    7.76    0.90
   7   5   2    7.10    1.78
   7  -5   2    8.59    0.96
  -7  -5  -3   19.63    1.41
   7   5   3   19.95    1.57
   7  -5   3   20.20    1.40
   7   5   4    6.13    1.01
   7  -5   4    6.32    0.96
  -7  -5  -4    4.96    0.77
   7  -5   4    6.83    1.09
   7  -5   5   10.22    1.11
   7  -5   5   10.87    1.16
  -7  -5  -5   11.50    0.95
   7  -5   5   10.10    1.09
   7  -5   6    1.67    0.64
   7   5   6    1.70    0.58
   7  -5   6    1.62    0.59
   7  -5   6    2.17    0.65
   7  -5   7   11.83    0.94
   7  -5   7   10.96    0.86
   7   5   7   11.74    1.10
   7   5   7   13.52    0.93
   7   5   8    0.36    0.27
   7  -5   8    0.75    0.35
   7  -5   8    0.48    0.30
   7   5   8    0.80    0.40
  -7   6  13    9.78    0.66
  -7  -6  13    8.82    0.65
  -7   6  12   15.31    1.09
   7  -6 -12   14.01    0.87
  -7  -6  12   15.20    1.03
  -7   6  11   13.40    1.14
  -7  -6  11   12.10    1.04
   7  -6 -11   11.32    0.96
  -7   6  10    0.42    0.65
  -7  -6  10    0.14    0.52
   7  -6 -10    0.73    0.58
   7  -6  -9   21.63    1.52
  -7  -6   9   19.60    1.57
  -7  -6   9   21.87    1.50
   7  -6  -8    8.35    0.89
   7  -6  -8   10.46    1.14
  -7  -6   8    9.12    1.04
  -7  -6   8   11.85    1.23
  -7  -6   7    9.10    1.05
  -7   6   7    9.55    1.10
   7  -6  -7    7.51    0.93
  -7  -6   7   10.82    1.17
  -7  -6   6    9.84    1.09
  -7  -6   6    9.40    1.04
   7  -6  -6   11.19    1.13
  -7   6   6    9.47    1.18
  -7  -6   6    7.09    1.91
  -7  -6   5   94.92    3.81
  -7  -6   5   85.67    6.30
   7  -6  -5   92.59    3.84
  -7   6   5   89.56    4.09
  -7   6   5   84.76    6.43
  -7   6   5   96.68    7.21
   7  -6  -4    0.08    0.63
  -7  -6   4   -0.36    1.20
  -7   6   4   -0.79    1.25
  -7   6   4   -0.33    0.75
  -7  -6   4    0.15    0.52
  -7  -6   4   -0.16    0.57
  -7   6   4    0.47    1.28
  -7  -6   3   14.81    1.21
   7  -6  -3   15.20    1.33
  -7   6   3   17.94    2.84
  -7   6   3   14.85    1.50
  -7  -6   3   15.61    1.32
  -7  -6   3   14.30    2.46
  -7  -6   2   -0.33    0.95
  -7  -6   2    2.05    0.59
   7   6  -2    1.77    1.16
  -7   6   2    2.30    1.37
  -7   6   2    0.89    0.76
  -7  -6   2    1.87    0.71
  -7   6   2   -0.48    1.45
   7  -6  -1    2.94    0.76
  -7  -6   1    2.82    1.27
  -7   6   1    4.88    1.60
   7   6  -1    2.91    0.83
   7   6  -1    2.52    1.24
  -7   6   1    1.97    0.87
  -7   6   1    3.32    1.70
   7  -6  -1    2.55    0.64
   7  -6   0    1.54    0.66
  -7  -6   0    1.53    0.72
   7   6   0    0.65    0.98
  -7   6   0    2.58    1.45
  -7   6   0    1.90    0.81
  -7   6   0    0.92    1.24
   7   6   0    2.48    0.83
  -7  -6  -1   22.07    1.60
  -7   6  -1   21.69    1.70
   7  -6   1   20.71    1.49
   7   6   1   23.73    1.67
  -7   6  -1   27.66    3.63
   7   6   1   21.40    2.84
   7   6   2   18.99    1.54
  -7  -6  -2   21.69    1.52
  -7   6  -2   19.81    1.51
   7  -6   2   18.47    1.32
   7  -6   3   44.40    2.52
  -7  -6  -3   46.69    2.31
   7  -6   4   63.32    2.92
  -7  -6  -4   61.89    2.73
   7  -6   5   11.21    1.07
   7  -6   5   13.26    1.20
  -7  -6  -5   12.37    0.98
   7  -6   5   12.47    1.13
   7   6   6    1.51    0.52
   7  -6   6    1.53    0.51
   7   6   6    1.73    0.40
   7   6   6    1.69    0.55
  -7  -6  -6    0.93    0.37
   7  -6   6    1.88    0.57
   7   6   7    5.38    0.47
   7   6   7    7.31    0.66
   7   6   8    0.71    0.30
   7  -7 -12    1.12    0.34
  -7   7  12    1.22    0.38
  -7  -7  12    1.42    0.36
  -7   7  12    0.28    0.33
   7  -7 -11    0.04    0.41
  -7   7  11   -0.55    0.48
  -7  -7  11    0.05    0.41
   7  -7 -10   23.65    1.40
  -7  -7  10   24.05    1.40
  -7   7  10   23.46    1.52
   7  -7  -9    0.27    0.55
  -7  -7   9    0.13    0.48
  -7  -7   8   16.06    1.21
   7  -7  -8   16.00    1.30
   7  -7  -8   13.43    1.03
  -7   7   7    6.20    0.95
   7  -7  -7    8.27    0.90
  -7  -7   7    7.85    0.91
  -7  -7   6    0.97    0.52
  -7   7   6    1.41    0.73
   7  -7  -6    1.64    0.63
   7  -7  -6    2.03    0.69
  -7  -7   5   -0.13    0.46
   7  -7  -5    0.16    0.62
  -7   7   5    0.71    0.68
   7  -7  -5    0.08    0.56
  -7  -7   4    0.68    0.59
  -7  -7   4    0.83    0.48
   7  -7  -4    1.24    0.65
  -7   7   4    0.63    0.70
   7  -7  -4    0.99    0.67
   7  -7  -3    1.53    0.62
   7  -7  -3    0.67    0.63
  -7  -7   3    1.04    0.66
  -7   7   3    1.50    0.81
  -7  -7   2   23.66    1.61
  -7   7   2   22.20    1.77
   7   7  -2   22.95    1.59
   7  -7  -2   20.24    1.40
  -7   7   1   19.42    1.69
   7  -7  -1   20.37    1.49
  -7  -7   1   20.17    1.55
   7  -7  -1   22.21    1.52
   7   7  -1   22.94    1.60
   7   7   0   49.76    2.51
  -7   7   0   49.87    2.70
   7  -7   0   47.85    2.43
   7   7   1   -0.41    0.65
  -7   7  -1    0.09    0.60
   7  -7   1    0.28    0.48
   7  -7   1    0.09    0.71
  -7  -7  -1   -0.08    0.62
   7   7   2    1.04    0.62
  -7   7  -2    0.55    0.57
   7  -7   2   -0.27    0.72
  -7  -7  -2    0.92    0.58
   7  -7   2    0.31    0.44
   7   7   3    0.85    0.63
   7  -7   3   -0.42    0.69
  -7  -7  -3    0.14    0.54
   7  -7   4   -0.30    0.59
  -7  -7  -4    0.18    0.49
   7  -7   4    0.22    0.58
  -7  -7  -5    0.75    0.43
   7  -7   5    0.91    0.57
   7  -7   5    0.30    0.48
   7  -7   6    1.09    0.44
   7  -7   7    8.40    0.60
   7   7   7    8.79    0.60
   7  -7   7    8.42    0.60
   7   7   7    9.19    0.69
   7  -8 -11   16.53    0.88
   7  -8 -11   13.85    0.78
  -7   8  11   16.38    0.92
  -7   8  10    0.90    0.46
  -7  -8  10    0.90    0.38
   7  -8 -10    1.10    0.43
  -7   8   9    2.85    0.70
   7  -8  -9    2.61    0.58
  -7  -8   9    2.73    0.51
  -7  -8   8   12.35    0.94
   7  -8  -8   13.25    1.08
   7  -8  -8   10.07    0.82
  -7   8   7   21.01    1.41
  -7  -8   7   20.57    1.25
   7  -8  -7   19.68    1.28
   7  -8  -6    0.29    0.54
   7  -8  -6    0.07    0.50
  -7   8   6   -0.49    0.64
   7   8  -6    0.22    0.45
  -7  -8   6    0.05    0.43
   7  -8  -5   19.03    1.39
   7   8  -5   19.05    1.30
   7  -8  -5   18.72    1.37
  -7   8   5   19.19    1.54
   7  -8  -4   36.85    1.93
  -7   8   4   31.94    2.08
   7  -8  -4   33.83    1.94
   7   8  -4   34.07    1.86
   7  -8  -3   14.42    1.16
   7  -8  -3   19.46    1.42
  -7   8   3   15.69    1.46
   7   8  -3   16.96    1.29
  -7  -8   3   16.48    1.26
   7  -8  -2    4.01    0.81
  -7   8   2    4.66    0.95
  -7  -8   2    6.26    0.87
  -7   8   1    0.57    0.64
   7   8  -1    0.78    0.55
   7  -8  -1    0.90    0.57
   7  -8  -1    1.39    0.61
  -7  -8   1    1.21    0.65
   7   8   0    0.78    0.57
   7  -8   0    0.42    0.53
  -7   8   0    0.71    0.61
   7  -8   0    0.57    0.63
   7   8   1    1.11    0.57
   7  -8   1    0.44    0.50
  -7  -8  -1    0.65    0.56
   7  -8   1    1.35    0.66
  -7   8  -1    1.10    0.64
  -7  -8  -2    3.93    0.75
   7  -8   2    3.85    0.81
  -7   8  -2    2.93    0.61
   7   8   2    3.97    0.74
   7  -8   3   54.06    2.52
  -7  -8  -3   56.56    2.44
   7  -8   3   52.80    2.49
  -7  -8  -4    8.32    0.79
   7  -8   4    8.36    0.89
   7  -8   4    8.49    0.87
  -7  -8  -5    1.71    0.39
   7  -8   5    1.91    0.49
   7  -8   5    2.03    0.46
   7   8   5    3.23    0.53
   7  -8   6    0.31    0.25
   7   8   6    0.32    0.28
   7   8   6    0.65    0.33
   7  -8   6    0.59    0.30
  -7   9  10    0.41    0.27
   7  -9 -10    0.34    0.26
   7  -9  -9    6.92    0.66
   7  -9  -9    6.49    0.62
  -7   9   9    5.69    0.65
   7  -9  -7   -0.04    0.40
   7  -9  -7    0.22    0.50
  -7   9   6   44.47    2.18
   7  -9  -6   49.46    2.19
   7  -9  -6   46.76    2.12
  -7   9   5    8.30    0.99
   7  -9  -5    8.11    0.88
   7  -9  -4    0.20    0.50
   7  -9  -4    0.73    0.48
  -7   9   4    0.40    0.60
  -7   9   3    0.33    0.59
   7   9  -3    0.32    0.44
   7  -9  -3    0.29    0.57
   7  -9  -3    0.47    0.57
  -7   9   2    4.31    0.86
   7   9  -2    4.84    0.68
   7  -9  -2    5.45    0.81
  -7  -9   2    4.22    0.69
   7  -9  -2    4.55    0.67
  -7   9   1    6.80    0.94
   7   9  -1    6.63    0.78
   7  -9  -1    6.89    0.85
  -7  -9   1    7.15    0.82
   7  -9  -1    7.12    0.81
  -7   9   0    4.37    0.75
   7   9   0    4.87    0.70
   7  -9   0    4.33    0.68
  -7  -9   0    3.77    0.68
   7  -9   0    5.29    0.73
   7  -9   1   10.36    0.94
   7  -9   1    9.13    0.81
   7   9   1    9.12    0.88
  -7   9  -1    8.85    0.90
  -7  -9  -2    0.11    0.44
   7  -9   2    0.60    0.48
  -7  -9  -3    0.37    0.41
   7  -9   3    0.34    0.46
  -7  -9  -4   20.82    1.09
   7   9   4   20.97    1.08
   7  -9   4   20.05    1.06
   7  -9   5    0.60    0.26
   7  -9   5    0.42    0.22
   7   9   5    0.50    0.23
  -7  10   8    0.56    0.32
   7 -10  -7    2.95    0.46
   7 -10  -6   11.90    0.82
   7 -10  -6   12.41    0.86
   7 -10  -5    1.59    0.45
  -7  10   5    1.02    0.48
   7 -10  -5    2.17    0.54
   7 -10  -4    5.90    0.67
  -7  10   4    5.40    0.72
   7 -10  -4    4.80    0.69
   7 -10  -3    0.73    0.45
  -7  10   3   -0.06    0.48
   7 -10  -3    0.54    0.45
  -7  10   2    1.78    0.57
   7 -10  -1    0.44    0.43
  -7 -10   1   -0.22    0.35
  -7  10   1    0.06    0.45
   7 -10   0    0.09    0.35
  -7  10   0    0.10    0.41
  -7 -10   0   -0.04    0.36
  -7  10  -1    2.30    0.44
  -7 -10  -1    1.57    0.44
   7 -10   2   19.68    1.07
   7  10   2   17.99    0.91
   7 -10   3    4.01    0.41
  -7 -10  -3    3.97    0.42
   7 -10   3    3.72    0.43
   7 -11  -5    1.66    0.34
   7 -11  -4    1.69    0.35
  -7  11   4    1.11    0.35
  -7  11   3    1.13    0.40
  -7  11   2    3.91    0.52
  -7  11   1    7.15    0.61
  -8   0  12   -0.30    0.60
  -8   0  12    0.63    0.45
  -8   0  11   -0.09    0.70
  -8   0  11   -0.18    0.45
  -8   0  10  143.85    5.33
  -8   0  10  147.97    5.76
  -8   0  10  150.29    5.22
  -8   0   9    0.13    0.45
  -8   0   9    1.14    0.62
  -8   0   9   -0.24    0.53
   8   0  -8  125.57    4.53
  -8   0   8  113.23    4.51
  -8   0   8  105.84    6.84
  -8   0   8  114.96    4.45
  -8   0   8  117.29    4.60
   8   0  -7   -0.16    0.61
  -8   0   7   -1.41    1.22
   8   0  -7   -0.65    1.12
  -8   0   7    0.21    0.47
  -8   0   7   -0.82    1.41
  -8   0   7   -0.09    0.61
  -8   0   6   43.38    4.31
   8   0  -6   44.86    2.38
  -8   0   6   44.36    2.44
   8   0  -6   46.04    2.23
   8   0  -6   39.90    4.09
  -8   0   6   41.83    4.48
  -8   0   5   -0.41    1.35
  -8   0   5   -0.48    0.76
   8   0  -5   -0.70    1.33
   8   0  -5   -0.44    0.69
  -8   0   5   -1.16    1.48
   8   0  -5    0.15    0.49
  -8   0   4  107.00    7.34
  -8   0   4  101.09    7.00
   8   0  -4  116.13    7.04
   8   0  -4  105.72    4.22
   8   0  -3    0.27    0.52
  -8   0   3   -0.40    1.82
  -8   0   3    0.10    0.63
   8   0  -3    0.35    1.17
   8   0  -3   -0.16    0.54
  -8   0   2  234.24   11.61
   8   0  -2  233.05    7.88
  -8   0   2  250.51   11.90
   8   0  -2  219.43   10.93
  -8   0   2  229.63    8.19
   8   0  -2  229.41    8.00
   8   0  -1   -0.52    0.60
   8   0  -1    0.58    0.60
   8   0  -1   -0.26    0.70
  -8   0   1   -0.39    1.49
   8   0  -1   -1.05    1.49
  -8   0   1    0.10    0.70
   8   0   0  116.87    4.58
   8   0   0  113.81    4.53
  -8   0   0  107.89    7.18
   8   0   0  114.91    4.51
  -8   0   0  104.06    4.53
   8   0   0  114.36    7.03
   8   0   1    0.65    1.08
   8   0   1    0.65    0.48
   8   0   1   -0.55    0.62
   8   0   1   -0.32    0.65
  -8   0  -1    0.36    1.15
  -8   0  -1   -0.63    0.66
  -8   0  -2    8.13    1.02
   8   0   2    6.49    0.77
   8   0   2    8.06    0.94
   8   0   2    7.42    1.74
   8   0   2    7.67    1.07
   8   0   2    8.39    1.17
   8   0   3    0.17    0.61
   8   0   3    0.09    0.67
   8   0   3    0.20    0.43
   8   0   4   39.96    1.99
   8   0   4   37.95    2.05
   8   0   4   42.00    2.13
   8   0   5    0.06    0.43
   8   0   5    0.24    0.60
   8   0   5    0.25    0.47
   8   0   6   10.82    1.02
   8   0   6   10.68    1.01
   8   0   6   11.46    0.92
   8   0   7    0.21    0.42
   8   0   7    0.27    0.33
   8   0   8   15.58    0.89
  -8  -1  14   -0.29    0.41
  -8  -1  13    9.90    0.80
  -8  -1  13   10.85    0.93
  -8   1  12   11.83    0.93
  -8   1  12   12.08    1.14
  -8  -1  11    0.72    0.54
  -8  -1  11   -0.11    0.43
  -8   1  11    0.75    0.51
  -8   1  11    0.53    0.67
  -8   1  10    9.50    1.06
  -8  -1  10   10.96    0.93
  -8   1  10    8.75    0.93
  -8   1  10   11.47    1.28
  -8   1  10   10.19    0.96
  -8  -1  10    9.50    1.03
  -8  -1   9    1.16    0.64
  -8   1   9    1.74    0.62
  -8   1   9    2.16    0.86
  -8   1   9    2.03    0.61
  -8   1   9    1.65    0.62
  -8  -1   8   31.63    1.91
  -8   1   8   29.32    1.79
  -8  -1   8   23.17    3.06
  -8   1   8   24.91    3.13
   8  -1  -8   32.36    1.81
   8   1  -8   29.47    1.80
  -8   1   8   29.46    1.80
  -8   1   8   27.28    1.77
   8  -1  -7   10.01    1.96
   8   1  -7   13.19    2.21
   8   1  -7    9.59    1.10
  -8  -1   7    4.26    1.57
   8  -1  -7    8.30    1.03
  -8   1   7   10.73    2.22
  -8  -1   7    7.66    1.02
  -8   1   7    9.00    2.25
  -8  -1   7    4.59    1.57
  -8   1   7    8.33    1.05
  -8   1   7    6.18    0.85
  -8   1   6    0.43    1.35
  -8  -1   6    0.77    1.04
  -8  -1   6    0.92    0.68
  -8   1   6    1.32    0.74
   8  -1  -6    0.93    0.62
  -8  -1   6    1.12    1.29
  -8   1   6    1.52    1.41
   8  -1  -6    1.13    0.56
   8  -1  -6   -0.34    1.08
   8   1  -6    2.42    1.28
  -8   1   6    0.66    0.52
   8   1  -5  124.52    4.57
   8  -1  -5  125.98    4.62
  -8  -1   5  118.39    7.65
  -8   1   5  118.02    7.68
   8  -1  -5  115.36    7.19
   8   1  -5  114.73    7.20
  -8   1   5  118.85    4.85
   8  -1  -5  119.27    4.72
  -8  -1   5  117.60    4.82
  -8   1   5  108.55    7.58
  -8  -1   5  106.20    7.24
  -8   1   4   15.11    2.87
  -8  -1   4   15.34    2.70
   8  -1  -4   15.22    1.37
  -8  -1   4   11.42    2.48
  -8   1   4   16.41    2.89
   8  -1  -4   15.13    2.53
   8   1  -4   13.28    2.51
   8   1  -4   17.79    1.33
   8  -1  -4   15.96    1.33
   8   1  -3   26.42    1.75
   8  -1  -3   29.87    1.83
   8   1  -3   28.33    1.70
   8  -1  -3   26.41    1.62
  -8   1   3   30.26    2.03
   8  -1  -3   34.16    1.99
  -8  -1   3   28.59    1.98
  -8  -1   3   27.72    3.62
  -8   1   3   28.26    3.86
   8  -1  -3   27.53    3.43
   8   1  -3   29.89    3.48
  -8   1   3   21.87    3.35
  -8  -1   3   27.52    3.53
   8   1  -2   36.36    2.11
   8  -1  -2   37.63    2.14
   8   1  -2   37.18    2.04
   8  -1  -2   37.31    2.01
  -8   1   2   33.24    2.20
  -8  -1   2   36.54    2.24
  -8  -1   2   33.41    4.00
  -8   1   2   37.83    4.32
   8  -1  -2   34.46    3.81
   8   1  -2   42.05    4.14
  -8   1   2   31.31    3.88
  -8  -1   2   35.05    3.85
   8   1  -1   62.85    3.00
   8  -1  -1   62.86    2.98
   8   1  -1   65.40    3.00
   8  -1  -1   61.65    2.92
  -8   1   1   62.14    3.13
   8  -1  -1   61.78    2.99
  -8  -1   1   63.38    3.12
   8  -1  -1   70.71    5.33
   8   1  -1   64.30    5.14
  -8  -1   1   66.61    5.53
  -8   1   1   72.11    5.75
   8   1   0    5.64    0.95
   8   1   0    6.09    0.98
   8  -1   0    5.73    0.97
  -8  -1   0    5.93    0.97
  -8   1   0    7.78    1.08
   8  -1   0    5.10    1.73
   8   1   0    3.46    1.41
   8  -1   0    6.74    0.95
  -8  -1   0    5.66    1.81
  -8   1   0    7.40    2.11
   8   1   1   10.88    1.10
   8  -1   1   13.17    1.26
   8   1   1   13.08    1.28
   8  -1   1   12.53    1.26
  -8  -1  -1    9.85    2.14
  -8   1  -1   12.25    2.32
   8   1   1    9.88    2.06
   8  -1   1   11.93    2.16
   8  -1   1   10.28    1.10
   8   1   1   10.65    1.13
  -8  -1  -1   10.93    1.19
  -8   1  -1   13.52    1.28
   8  -1   2   10.52    1.06
   8   1   2   12.65    1.13
  -8   1  -2   11.33    1.16
   8   1   2    8.68    1.95
   8  -1   2    9.94    1.96
   8  -1   2   13.51    1.12
   8   1   2   12.12    1.20
   8  -1   2   13.28    1.24
   8   1   2   11.53    1.25
   8  -1   2   13.87    1.34
   8   1   2   12.25    1.08
   8   1   3    0.28    0.63
   8  -1   3   -0.46    0.68
   8   1   3    0.12    0.43
   8  -1   3   -0.28    0.49
   8  -1   3    0.16    0.59
   8   1   3   -0.33    0.63
   8  -1   4    0.07    0.49
   8   1   4    0.53    0.56
   8  -1   4    0.21    0.52
   8   1   5   10.72    0.97
   8  -1   5    8.20    0.91
   8   1   5    9.97    1.09
   8  -1   5   12.04    1.12
   8   1   5    9.80    1.00
   8   1   5   10.58    1.02
   8   1   6    1.28    0.56
   8   1   6    1.06    0.48
   8   1   6    0.77    0.48
   8  -1   6    1.69    0.58
   8   1   7    2.72    0.50
   8   1   7    2.63    0.51
   8  -1   7    3.89    0.61
   8   1   8    0.88    0.28
   8  -1   8    1.50    0.36
  -8  -2  14   -0.32    0.38
  -8  -2  13   -1.09    0.62
  -8   2  13   -0.21    0.38
  -8   2  12    0.93    0.48
  -8  -2  12    1.23    0.62
  -8   2  12    1.61    0.64
  -8  -2  12    0.57    0.61
  -8  -2  12    1.53    0.51
  -8   2  11    1.54    0.66
  -8  -2  11    1.97    0.72
  -8   2  11    1.08    0.66
  -8  -2  11    1.77    0.59
  -8   2  11    2.17    0.60
  -8  -2  10   13.14    1.20
  -8   2  10   14.56    1.39
  -8  -2  10   15.68    1.41
  -8   2  10   14.08    1.28
  -8   2  10   11.81    1.09
  -8  -2   9   49.46    2.54
  -8   2   9   50.03    2.57
  -8   2   9   50.10    2.69
   8  -2  -8   68.16    2.93
   8   2  -8   66.56    2.98
  -8   2   8   68.73    3.03
  -8   2   8   62.32    2.84
  -8  -2   8   73.53    3.20
  -8   2   8   64.05    3.07
  -8   2   8   63.29    5.00
  -8   2   7   59.23    2.88
   8  -2  -7   62.49    2.78
  -8  -2   7   58.04    4.95
  -8   2   7   49.44    4.59
   8  -2  -7   51.18    4.46
   8   2  -7   53.16    4.62
  -8   2   7   56.34    2.79
  -8   2   7   53.11    5.23
  -8   2   6   23.62    1.73
   8  -2  -6   22.68    1.61
  -8  -2   6   18.04    2.72
   8  -2  -6   21.61    1.47
   8  -2  -6   21.96    2.97
   8   2  -6   23.62    3.06
  -8  -2   6   22.50    3.09
  -8   2   6   20.81    3.03
  -8  -2   5    3.48    1.56
  -8  -2   5    4.59    0.90
  -8   2   5    4.02    0.95
   8  -2  -5    5.11    0.84
   8   2  -5    3.43    0.70
   8   2  -5    1.81    1.25
   8  -2  -5    5.21    1.70
  -8   2   5    4.38    1.75
  -8  -2   5    3.53    1.68
   8  -2  -5    3.11    0.84
  -8  -2   4    0.35    1.11
  -8   2   4    0.41    1.29
  -8  -2   4    0.40    1.08
   8  -2  -4    0.70    0.73
   8  -2  -4    0.08    0.56
   8   2  -4    0.31    0.56
   8   2  -4    1.10    1.21
   8  -2  -4   -0.35    1.16
   8   2  -3  109.54    4.32
   8  -2  -3  112.50    4.38
   8  -2  -3  110.97    4.40
  -8   2   3  104.27    4.54
  -8  -2   3  111.74    4.54
  -8  -2   3  103.00    7.22
   8  -2  -3  100.28    4.06
  -8  -2   3   97.53    6.65
   8  -2  -3  109.07    6.86
   8   2  -3  114.64    7.14
   8  -2  -2    0.26    0.67
   8   2  -2    1.26    0.65
  -8  -2   2    0.39    0.66
  -8   2   2   -0.21    0.76
[truncated: 7,515,241 more chars]
